# Supplementary material for: Dynamics of mTORC1 activation in response to amino acids
Source: eLife. 2016 Oct 11;5:e19960. doi: 10.7554/eLife.19960 (PMC5059141; doi:10.7554/eLife.19960)
Supplement: Figure 5—source data 1. — DOI: http://dx.doi.org/10.7554/eLife.19960.013 [file elife-19960-fig5-data1.xlsx]

## Sheet: Graph 5b
		cells = 13													cells = 137
		Starved													aa's
		Repeat 1				Repeat 2					Repeat 3				repeat 1																		repeat 2													repeat 3
		1 - a	1a- b	1 - c	1 - d	2- a	2 - b	2 - c	2 - d	2 - e	3 - a	3 - b	3 - c	3 - d	1a - a	1a - b	1a - c	1a - d	1a - e	1b - a	1b - b	1b - c	1b - d	1b - e	1b - f	1b - g	1c - a	1c - b	1c - c	1c - d	1c - e	1c - f	2a - a	2a - b	2a - c	2a - d	2b - a	2b - b	2b - c	2b - d	2b - e	2b - f	2c - a	2c - b	2c - c	3a - a	3a - b	3a - c	3a - d
time (mins)
0		0	0	0	0	0	0	0	0	0	0	0	0	0	0	0	0	0	0	0	0	0	0	0	0	0	0	0	0	0	0	0	0	0	0	0	0	0	0	0	0	0	0	0	0	0	0	0	0
0.166667		1	0	0	1	5	2	0	0	0	1	0	0	5	1	1	0	0	2	2	0	3	2	1	0	1	0	0	3	1	3	1	0	0	0	0	5	0	1	1	3	0	1	0	3	1	1	2	3
0.333333		0	2	0	0	3	0	1	1	1	2	0	0	2	0	2	1	1	0	5	0	3	5	2	0	1	0	0	3	4	0	2	1	0	1	0	5	1	3	3	2	1	0	1	4	0	0	3	3
0.5		0	1	2	1	4	3	1	1	0	2	0	0	2	0	2	1	0	1	4	1	2	4	1	0	0	0	0	2	1	0	1	1	0	0	0	6	0	2	1	1	0	2	0	0	0	1	4	2
0.666667		0	1	3	1	5	2	1	1	0	4	0	1	3	0	0	0	0	0	3	0	2	3	1	0	0	0	1	5	1	2	0	0	0	2	1	6	1	3	2	3	0	1	0	2	0	1	2	3
0.833333		0	0	3	0	3	0	1	1	2	0	0	0	2	0	1	0	1	0	4	0	3	3	0	0	0	1	2	4	2	2	2	0	0	1	1	6	1	1	1	4	0	2	0	0	1	0	4	4
1		0	0	2	1	5	1	1	1	2	3	0	0	2	0	0	0	1	3	2	1	3	2	1	0	2	0	0	2	4	2	0	0	1	0	0	7	1	1	0	1	0	2	1	2	0	0	2	2
1.16667		1	0	3	0	4	3	1	1	1	2	0	0	2	0	1	0	1	2	1	1	4	1	0	0	0	0	0	1	1	1	1	0	0	0	1	7	3	1	0	1	0	0	0	1	0	0	2	3
1.33333		0	0	4	1	4	2	0	0	1	1	0	0	3	0	0	0	1	1	3	0	4	3	0	0	1	0	0	1	6	0	1	0	2	0	0	4	2	2	0	2	1	1	0	1	1	1	3	3
1.5		0	0	5	0	3	1	0	0	1	1	1	1	3	0	1	0	2	1	3	0	3	3	0	0	0	0	1	1	0	2	1	1	0	0	0	7	0	1	2	4	0	1	0	1	0	1	3	2
1.66667		2	0	5	0	3	1	0	0	0	2	1	0	1	0	1	0	4	0	1	0	3	1	0	0	1	0	0	5	5	2	2	0	0	0	0	5	0	1	2	2	0	2	0	1	2	1	2	3
1.83333		0	3	2	2	2	0	0	0	0	0	0	0	1	0	0	0	0	0	3	1	4	3	1	0	0	0	0	2	2	1	0	0	0	0	0	4	2	1	2	3	0	2	0	0	0	2	3	3
2		0	2	4	1	4	0	0	0	1	1	0	0	0	0	0	0	1	0	1	0	5	1	2	0	1	1	0	0	2	0	0	0	1	0	0	7	0	1	0	2	0	4	0	1	1	0	2	2
2.16667		1	1	2	2	1	1	0	0	0	2	0	0	2	0	0	0	0	3	1	0	1	1	0	0	0	0	0	1	3	2	1	0	0	0	0	8	0	1	1	2	0	2	0	0	0	0	6	6
2.33333		0	2	2	3	3	0	0	0	0	0	0	0	2	0	0	0	1	1	2	0	4	2	0	0	1	1	0	0	2	1	0	0	0	0	0	6	1	0	1	2	0	2	0	1	0	0	2	2
2.5		0	0	3	1	3	2	0	0	1	0	0	0	3	0	1	0	1	2	4	0	3	3	0	0	0	0	1	3	4	2	1	0	0	1	1	5	0	2	1	2	0	0	0	0	1	0	1	2
2.66667		0	1	2	1	2	1	1	1	2	0	2	0	2	0	0	0	1	0	4	0	1	4	0	0	1	2	0	1	3	1	2	0	2	0	0	6	1	0	2	2	0	1	0	3	1	1	3	5
2.83333		1	2	3	2	3	1	1	1	0	2	0	0	2	0	1	0	3	2	3	0	4	3	1	0	1	0	0	0	1	0	0	1	2	0	0	3	2	1	2	2	0	4	0	2	1	1	3	2
3		2	1	0	1	3	1	0	0	1	0	0	0	1	0	0	0	1	0	5	0	5	5	1	0	1	0	0	2	2	0	1	1	0	1	0	4	0	2	1	1	1	2	0	0	0	1	1	2
3.16667		1	0	2	0	4	0	0	0	0	5	0	0	5	0	0	0	1	1	1	0	4	1	2	0	1	0	0	1	2	1	0	0	0	0	0	6	0	1	1	1	0	1	1	1	1	0	4	3
3.33333		1	2	2	1	4	0	0	0	0	0	0	1	3	0	0	0	0	1	1	0	6	1	2	0	3	0	0	0	0	2	1	0	0	0	0	4	2	2	3	1	1	2	0	1	1	0	2	2
3.5		1	0	0	1	2	0	0	0	0	0	0	0	2	0	0	0	2	1	3	0	4	3	1	0	1	0	0	0	3	1	0	0	0	0	0	5	0	2	2	4	0	2	1	1	0	0	2	3
3.66667		1	2	2	0	1	0	0	0	1	2	0	0	1	0	0	0	1	0	1	0	5	1	2	0	2	3	0	0	1	0	0	0	1	0	0	5	0	1	3	1	0	1	0	1	0	1	1	2
3.83333		0	1	0	1	1	1	0	0	0	2	1	1	1	0	0	0	2	0	3	0	5	3	2	1	2	0	1	0	3	0	2	0	0	0	1	5	0	0	1	0	0	3	0	0	0	1	1	1
4		0	0	0	0	2	0	0	0	1	3	0	0	2	0	1	0	0	0	4	0	3	4	2	0	2	0	0	1	1	0	0	0	0	0	0	5	1	1	2	0	0	5	1	2	0	1	6	1
4.16667		0	0	1	0	3	1	1	1	1	3	0	0	1	0	0	1	1	1	4	0	3	4	2	0	0	0	0	0	0	0	0	0	1	0	1	4	0	2	2	1	1	3	0	2	0	0	2	2
4.33333		0	1	1	0	2	0	0	0	1	2	0	0	1	0	1	1	0	0	5	0	3	5	0	0	0	1	0	0	4	0	0	0	0	1	0	4	0	2	1	4	0	1	0	1	0	0	1	1
4.5		1	1	0	0	3	0	0	0	0	2	0	0	4	0	0	0	0	1	1	0	6	1	0	0	0	2	0	1	3	0	2	0	0	0	1	5	0	2	0	0	0	1	1	3	0	0	2	1
4.66667		1	0	3	0	3	0	0	0	0	3	0	0	0	0	2	0	0	0	2	0	4	2	1	0	0	1	0	0	1	1	0	0	1	0	0	5	0	2	2	3	0	2	0	0	0	0	1	3
4.83333		2	1	1	1	3	1	0	0	0	3	1	0	1	0	0	0	2	0	1	0	5	1	0	0	0	0	0	0	1	1	1	0	0	0	0	5	1	2	0	2	0	2	0	0	0	0	0	0
5		1	1	1	0	5	0	0	0	0	2	1	0	2	0	1	0	1	0	4	0	4	3	1	0	0	0	0	0	0	0	0	0	2	0	0	3	1	5	1	1	0	2	0	1	0	1	3	2
5.16667		2	1	1	2	2	0	0	0	0	3	0	0	3	0	0	0	2	1	3	0	6	3	2	0	1	0	0	2	6	2	0	1	0	0	0	5	2	3	4	7	2	3	1	4	0	2	2	2
5.33333		0	0	2	1	7	0	0	0	1	1	1	0	1	3	2	1	1	1	8	0	4	8	2	0	0	1	0	4	5	4	2	0	2	1	2	6	2	3	3	6	0	4	0	0	1	2	5	5
5.5		0	0	1	2	5	0	1	1	1	0	1	0	1	1	4	1	0	3	10	0	1	10	3	1	2	0	0	0	3	1	1	1	2	1	2	9	3	4	3	7	1	4	0	5	5	0	5	0
5.66667		1	0	1	0	3	0	1	1	1	1	0	0	2	2	1	1	0	6	9	1	3	10	1	0	0	1	2	5	6	3	1	1	0	1	2	4	4	2	4	7	2	2	1	5	0	2	3	2
5.83333		1	0	2	0	3	2	1	1	1	2	1	0	1	2	2	1	1	3	5	0	5	5	1	0	0	1	1	3	5	6	0	1	2	1	2	8	1	5	9	10	1	5	2	8	4	2	5	4
6		1	0	3	1	2	0	1	1	0	0	1	0	0	0	3	1	0	0	3	0	3	3	0	0	2	1	0	3	4	5	2	1	2	0	1	5	5	6	4	7	1	8	0	5	3	3	7	6
6.16667		0	0	1	2	1	0	0	0	0	1	0	0	1	2	1	2	0	1	7	1	3	7	1	0	0	1	2	1	5	4	2	0	1	1	2	7	2	5	6	6	0	7	3	5	1	4	6	6
6.33333		0	0	2	2	4	0	0	0	1	1	0	0	4	3	2	4	1	4	12	0	2	11	2	2	1	2	3	3	6	6	5	0	3	0	2	6	3	4	8	10	2	3	3	7	2	2	11	11
6.5		0	1	2	1	2	0	0	0	1	1	0	0	4	5	1	3	0	7	9	0	5	9	2	1	0	1	1	4	5	8	1	2	2	1	6	6	1	7	11	6	3	10	2	5	4	3	4	13
6.66667		0	0	1	1	1	1	0	0	0	0	1	0	0	2	5	4	1	3	11	1	3	10	3	1	3	2	2	3	10	7	3	5	2	1	2	11	8	7	9	9	4	11	2	10	2	4	6	12
6.83333		0	0	3	1	4	0	1	1	0	1	0	0	1	7	6	3	2	5	10	2	5	10	2	2	0	6	2	9	10	6	5	3	3	2	4	7	7	10	12	10	5	8	5	9	2	6	6	8
7		0	0	0	1	2	1	0	0	0	0	0	0	2	2	6	4	1	2	8	2	5	10	5	3	2	4	2	6	6	8	1	0	3	3	5	10	5	8	14	9	7	9	5	8	2	4	7	5
7.16667		0	0	2	2	1	1	0	0	1	1	1	0	2	6	9	4	2	6	14	1	5	14	2	3	1	3	3	10	7	9	4	4	5	1	3	8	3	8	10	9	5	10	6	13	6	6	8	9
7.33333		2	0	2	1	2	1	0	0	0	1	0	0	2	5	8	2	2	4	11	2	3	13	6	0	1	6	1	9	16	5	4	2	2	3	6	7	7	11	11	9	4	6	7	11	3	4	8	7
7.5		1	1	2	1	1	1	0	0	1	1	0	0	1	7	7	4	2	3	11	4	6	9	3	1	2	4	3	11	5	11	4	7	6	2	7	9	3	8	6	4	4	8	7	9	5	2	5	7
7.66667		0	2	1	1	3	1	0	0	0	3	0	0	1	6	6	3	3	6	10	4	4	10	6	3	0	6	3	1	10	6	4	1	4	2	4	8	6	11	11	7	3	7	8	11	5	3	9	9
7.83333		0	1	2	1	1	0	0	0	2	1	1	0	3	8	10	3	4	7	12	3	7	12	7	3	2	4	4	4	12	8	3	1	7	1	6	9	6	11	10	6	7	6	6	7	7	3	9	8
8		0	0	1	1	0	0	0	0	1	1	0	0	1	8	12	5	3	4	7	2	6	7	5	3	1	7	1	8	11	12	3	3	5	6	3	9	2	10	11	5	6	8	7	10	3	3	11	9
8.16667		1	0	1	1	3	0	1	1	1	1	0	0	1	7	9	3	4	6	10	2	4	10	5	4	3	4	3	4	8	8	6	1	2	5	6	6	4	9	10	4	6	9	7	10	5	5	6	7
8.33333		0	0	1	2	2	1	0	0	1	0	0	0	1	10	11	4	3	4	10	2	6	9	5	1	3	5	2	13	10	11	5	0	5	6	7	10	4	11	11	7	7	10	10	6	5	3	11	8
8.5		1	0	0	1	4	0	0	0	1	1	0	0	1	7	8	4	5	5	11	3	6	11	5	4	2	4	4	8	10	11	5	0	5	5	2	10	6	9	12	6	7	11	11	10	6	5	7	11
8.66667		0	0	1	0	1	1	0	0	1	0	0	0	1	11	10	6	2	8	10	4	9	8	8	4	3	8	4	6	11	9	6	3	5	3	8	11	3	10	11	11	8	10	11	14	7	3	8	9
8.83333		0	0	2	1	3	0	0	0	1	0	0	0	1	9	12	3	4	8	11	2	6	11	8	3	1	4	3	6	7	9	4	4	4	3	4	13	3	14	11	5	7	9	10	7	5	7	8	9
9		0	0	1	1	1	0	0	0	0	1	0	0	1	9	9	4	3	5	11	3	8	10	9	5	1	5	4	8	8	9	3	2	1	4	4	8	9	10	11	8	5	10	10	9	6	5	9	7
9.16667		1	0	0	1	3	1	0	0	0	0	0	0	2	11	12	6	3	6	11	3	5	11	10	4	2	3	3	7	12	13	5	1	2	3	5	13	4	13	14	8	3	8	11	10	6	8	13	11
9.33333		0	0	2	2	0	2	0	0	0	0	0	0	2	9	13	6	6	6	10	4	6	12	8	3	2	5	5	7	9	11	5	4	4	4	6	11	5	9	12	10	5	7	8	8	10	4	8	9
9.5		0	2	1	1	1	0	0	0	0	1	1	0	1	7	12	3	5	11	10	3	6	9	7	5	3	6	5	6	9	11	6	0	3	6	6	12	6	7	11	8	7	8	11	8	9	8	8	11
9.66667		1	0	1	1	1	0	0	0	1	0	0	0	1	6	11	4	2	6	11	2	4	11	7	4	1	4	5	6	8	10	7	1	4	4	6	13	5	13	12	8	6	7	9	9	6	7	11	8
9.83333		0	0	1	0	2	0	0	0	0	1	0	0	1	9	8	6	4	6	14	3	4	13	8	3	5	5	2	6	5	9	5	3	2	4	6	14	5	13	12	6	8	9	12	10	8	4	9	8
10		1	0	1	0	2	0	0	0	1	1	0	0	3	9	12	3	2	4	13	4	6	13	6	1	2	4	3	5	7	8	8	1	2	4	7	12	6	10	12	7	4	11	8	9	9	4	8	6
10.1667		0	0	0	0	0	0	0	0	1	0	0	1	2	6	8	7	1	5	10	2	8	10	8	3	3	5	5	4	6	8	7	1	2	4	5	11	8	12	11	6	5	9	8	8	5	5	14	10
10.3333		1	0	0	0	1	0	0	0	0	0	0	0	1	9	11	4	4	4	9	2	5	11	5	4	2	2	6	6	5	9	7	2	3	3	5	9	7	13	13	6	6	9	9	11	7	3	12	7
10.5		0	1	0	0	0	1	0	0	0	1	0	0	3	5	11	3	4	8	13	3	7	14	7	4	2	6	6	7	11	10	7	1	2	3	4	11	5	12	13	8	4	8	13	11	10	3	9	9
10.6667		0	0	0	2	2	2	0	0	0	0	0	1	1	4	7	2	4	7	12	4	4	12	6	5	4	8	4	10	8	7	9	1	3	3	6	6	6	7	11	9	3	10	12	9	7	3	9	5
10.8333		0	1	0	0	0	0	0	0	0	0	0	0	1	9	13	4	2	7	9	4	6	12	5	2	2	3	7	9	10	10	8	2	7	4	6	8	13	12	10	5	7	8	10	10	4	3	8	10
11		0	0	1	0	1	1	0	0	1	0	0	0	0	5	9	5	2	8	12	4	7	13	4	4	4	2	3	7	8	8	3	0	2	2	4	8	6	12	15	7	5	10	6	9	5	8	7	10
11.1667		0	0	1	0	1	0	0	0	0	0	0	0	0	6	5	4	3	7	8	5	3	7	5	6	5	3	7	8	10	10	10	2	3	4	3	8	5	8	14	8	7	8	8	11	6	7	10	11
11.3333		0	0	1	0	1	0	0	0	0	0	0	0	0	11	10	4	5	9	10	3	4	11	10	4	5	3	5	11	9	11	8	2	3	3	2	7	10	6	12	6	4	11	14	14	7	7	10	10
11.5		1	1	2	0	0	0	0	0	0	0	0	0	1	7	10	6	3	9	12	2	6	11	6	5	3	3	3	7	12	10	4	2	4	3	4	9	7	13	8	5	5	8	12	12	5	5	10	8
11.6667		0	0	2	0	0	0	0	0	0	0	0	0	1	6	7	6	4	9	9	3	6	10	5	5	5	5	5	9	9	10	10	1	1	3	4	8	9	10	11	11	5	8	7	13	4	5	9	6
11.8333		0	0	0	0	0	0	0	0	0	0	1	0	2	6	6	4	7	8	9	4	7	9	5	1	4	3	2	6	9	8	3	1	3	5	3	7	4	9	11	10	4	14	10	12	3	7	8	8
12		0	0	0	0	0	0	0	0	0	0	0	0	4	6	8	4	5	9	13	5	5	11	4	5	5	2	4	7	8	9	8	4	3	5	3	10	6	14	8	9	4	7	10	9	5	8	6	5
12.1667		0	0	0	1	1	0	1	1	1	0	0	0	0	9	7	5	5	6	14	4	5	13	5	5	2	7	6	8	6	7	4	5	2	4	4	5	8	14	11	8	3	7	7	9	5	5	7	6
12.3333		0	0	0	0	1	0	0	0	1	0	0	0	1	10	8	7	3	7	10	4	5	11	7	4	1	4	6	6	5	5	8	3	3	3	6	11	7	13	11	10	2	6	9	6	3	5	8	5
12.5		0	0	0	0	1	0	1	1	0	0	0	0	0	7	5	5	3	5	16	2	5	15	3	1	4	3	4	3	10	4	8	4	1	4	4	8	5	9	9	10	4	13	6	15	0	6	7	5
12.6667		1	0	0	0	2	1	1	1	0	0	0	0	0	8	8	6	2	12	12	1	3	14	6	3	2	7	4	9	9	8	4	3	1	2	4	9	8	12	7	7	2	10	10	10	7	7	11	8
12.8333		0	0	0	1	1	2	0	0	0	0	0	0	1	6	9	7	2	5	10	4	3	10	7	2	1	4	9	6	7	7	10	2	3	4	4	8	6	11	11	9	4	12	8	9	6	6	10	12
13		0	0	0	1	0	1	0	0	0	0	0	0	1	8	8	5	0	6	13	2	2	13	5	3	3	5	8	11	8	12	10	3	2	4	4	5	7	10	9	12	6	7	7	8	8	5	10	9
13.1667		0	0	1	0	0	0	0	0	1	0	0	0	1	9	9	5	2	10	11	2	5	12	7	5	2	6	6	7	9	9	8	2	4	4	7	6	9	10	8	9	5	7	6	9	6	7	6	8
13.3333		0	0	0	0	1	0	0	0	1	0	0	0	0	9	11	5	1	8	11	3	3	13	8	2	3	3	5	6	5	5	7	1	5	2	3	9	9	11	10	7	4	9	9	10	4	6	8	8
13.5		1	1	1	0	1	0	0	0	0	0	0	0	0	6	7	3	1	6	10	2	5	11	7	2	3	1	7	6	10	6	6	1	2	3	5	9	8	9	8	9	3	8	8	10	3	6	6	8
13.6667		0	0	1	0	1	1	0	0	1	0	0	0	1	11	8	3	2	7	8	2	3	8	4	0	5	5	6	6	8	7	5	3	3	1	3	11	3	10	8	8	4	7	7	8	5	8	4	5
13.8333		0	0	3	0	1	0	0	0	0	0	1	1	2	5	10	3	2	9	9	3	3	10	6	2	3	3	10	8	6	9	8	1	2	5	5	9	5	8	7	8	3	8	7	9	4	7	7	10
14		0	0	0	0	1	1	0	0	0	0	0	0	1	5	8	2	3	6	14	2	3	15	7	0	2	3	7	6	7	8	7	0	2	3	6	8	3	8	5	7	3	11	6	8	7	5	9	8
14.1667		1	0	1	1	2	1	1	1	0	0	0	0	1	5	9	3	3	6	13	2	4	13	4	1	4	2	7	6	7	7	6	1	1	2	5	8	1	7	7	5	5	8	4	8	5	6	9	5
14.3333		0	0	1	2	1	0	0	0	0	0	0	0	2	7	9	3	3	7	12	2	5	12	6	3	4	3	7	8	8	6	7	2	2	5	4	7	2	9	7	4	3	7	7	9	5	6	8	4
14.5		0	0	1	0	2	0	0	0	0	1	0	1	2	9	5	3	2	5	7	3	5	7	4	1	0	1	8	6	10	7	7	2	1	4	4	9	5	11	8	7	6	9	4	10	2	2	10	9
14.6667		0	0	2	0	0	0	0	0	0	0	0	0	0	6	8	2	2	5	11	2	2	13	4	4	2	1	5	7	11	6	7	1	0	2	3	5	6	6	7	8	5	10	8	8	2	4	9	5
14.8333		1	0	1	1	1	0	0	0	0	0	0	0	0	6	7	4	0	10	6	2	5	8	4	5	2	1	9	7	6	8	4	2	2	3	4	8	4	5	10	3	5	8	4	8	4	4	6	4
15		0	0	0	0	1	0	0	0	0	0	0	0	1	6	8	5	0	8	7	3	2	9	3	4	4	2	5	4	7	7	4	2	0	5	4	4	5	5	7	9	3	14	7	8	4	5	5	4
15.1667		0	0	1	0	1	0	0	0	0	0	0	0	2	6	8	5	3	7	9	1	5	9	5	5	2	4	8	7	5	6	6	2	1	1	4	5	6	6	6	1	3	11	7	7	3	2	5	3
15.3333		0	0	1	2	3	1	0	0	0	0	0	0	0	6	7	2	1	5	11	2	2	11	3	2	3	3	7	8	6	7	5	1	1	4	4	5	6	5	5	4	4	7	6	9	4	3	4	3
15.5		1	0	1	0	3	0	0	0	0	0	0	0	0	9	9	1	2	3	8	1	2	8	2	2	2	2	6	8	9	6	9	3	3	2	3	7	6	5	6	4	3	8	7	9	3	3	3	4
15.6667		0	0	0	0	2	0	0	0	0	1	0	0	2	6	7	0	1	6	11	2	3	12	8	2	3	1	4	4	5	7	5	2	3	1	4	4	4	9	5	11	3	12	7	6	4	3	4	3
15.8333		0	0	2	0	1	1	0	0	0	0	0	0	2	5	8	2	2	6	11	1	6	11	3	3	1	2	7	5	6	5	10	1	4	3	5	5	1	8	6	6	3	8	5	11	5	4	4	4
16		0	1	1	0	0	0	0	0	0	0	0	0	1	5	6	3	0	3	14	2	2	15	6	1	3	2	3	5	9	3	7	2	2	4	5	7	4	8	5	4	3	8	5	10	7	6	6	2
16.1667		0	0	0	0	1	1	0	0	0	0	0	0	1	3	8	2	1	4	13	1	3	12	4	3	2	2	6	3	6	6	7	1	4	5	4	6	2	3	7	5	3	7	3	5	3	5	7	2
16.3333		0	0	2	0	2	0	0	0	0	0	0	0	1	4	7	2	2	3	10	3	3	12	7	6	2	4	7	5	7	5	9	0	1	3	6	3	2	5	6	5	3	9	6	9	1	6	5	3
16.5		0	0	1	1	2	0	1	1	0	0	0	0	3	4	8	1	0	2	10	2	4	11	3	4	1	3	4	5	7	4	6	1	3	3	3	7	3	5	11	8	4	5	7	7	2	3	7	4
16.6667		0	0	1	1	1	1	0	0	0	0	0	0	1	7	9	2	2	4	4	5	3	4	5	3	1	1	4	6	7	6	3	2	3	5	5	9	5	6	6	7	2	9	6	6	3	5	6	3
16.8333		1	0	3	0	1	0	0	0	0	0	0	0	2	7	8	4	1	4	3	2	3	3	2	3	2	1	2	7	7	7	3	0	3	3	3	5	8	5	5	8	1	5	8	7	2	1	8	3
17		0	0	1	0	0	1	0	0	1	0	0	0	0	8	12	2	0	6	5	2	7	4	2	2	1	1	6	7	7	7	4	0	4	5	5	2	6	8	5	6	6	7	5	5	3	3	6	2
17.1667		0	0	1	1	1	0	0	0	0	0	0	0	1	8	10	3	1	5	3	0	4	3	3	1	1	3	2	3	6	2	3	1	3	3	3	5	3	6	5	6	3	8	3	7	2	3	6	2
17.3333		0	0	0	0	1	0	1	1	0	1	0	0	1	5	8	2	0	6	4	0	3	4	5	1	0	1	3	8	8	5	3	0	2	3	5	5	5	3	13	12	6	7	3	6	0	4	3	4
17.5		0	0	2	0	0	0	0	0	0	0	0	0	1	7	6	3	0	5	4	1	4	4	4	2	2	2	3	5	7	5	2	1	3	2	3	5	8	3	7	3	5	7	6	9	4	2	3	2
17.6667		1	0	0	0	1	0	0	0	0	0	0	0	1	9	10	5	2	4	4	2	4	5	4	2	2	1	1	5	5	2	2	1	4	3	5	9	6	7	6	5	3	4	4	6	3	1	2	5
17.8333		1	1	0	0	0	0	0	0	0	0	0	0	2	11	7	3	2	3	6	2	3	6	3	1	1	2	2	7	9	4	3	1	1	1	4	5	0	4	5	6	2	6	7	7	5	5	4	5
18		0	0	0	1	1	0	0	0	0	0	0	0	2	8	5	3	3	3	5	2	3	6	2	1	1	1	3	4	8	5	4	0	3	1	4	4	4	5	4	9	1	3	5	4	0	1	5	4
18.1667		1	0	0	1	0	0	0	0	0	1	0	0	1	8	8	6	0	3	5	2	4	6	4	1	1	2	2	7	8	6	4	2	1	1	2	4	7	6	9	6	4	3	5	3	2	3	5	1
18.3333		0	0	0	0	1	0	0	0	0	0	0	0	1	6	7	2	1	4	10	2	3	10	3	2	3	1	3	8	5	7	1	0	0	2	4	3	3	7	4	7	2	3	2	9	2	3	7	5
18.5		0	0	1	0	1	0	0	0	0	0	0	0	1	3	5	3	0	0	5	0	3	4	2	1	1	2	1	8	5	6	2	0	0	1	3	3	2	5	5	8	2	9	4	6	5	3	7	2
18.6667		0	0	1	0	0	0	0	0	0	0	0	0	0	5	5	3	1	2	5	1	4	5	4	1	0	2	1	11	9	6	2	0	1	2	4	7	3	7	2	6	1	3	1	3	2	1	5	1
18.8333		0	0	1	0	1	0	0	0	0	0	0	0	0	4	4	3	1	4	7	0	2	7	3	0	1	1	1	4	6	5	2	2	1	2	2	5	2	4	7	6	1	5	4	5	2	2	5	2
19		0	0	0	0	0	0	0	0	0	0	0	0	0	3	5	1	1	6	4	1	3	4	3	2	0	0	4	4	4	4	3	2	1	2	4	4	2	5	7	6	3	3	2	4	2	2	4	3
19.1667		0	0	0	0	3	0	0	0	0	0	0	0	0	3	5	2	1	3	6	1	3	6	7	0	0	2	2	3	2	4	3	2	1	1	2	4	4	10	7	9	6	4	3	8	2	4	5	3
19.3333		0	1	0	1	1	0	0	0	0	0	0	0	0	4	5	2	1	3	2	0	4	3	1	1	1	0	4	6	6	5	3	0	1	3	3	6	1	5	7	9	2	3	4	6	3	3	6	2
19.5		0	1	0	1	1	0	0	0	0	0	0	0	1	4	5	3	2	1	2	2	2	4	2	0	1	1	0	4	6	3	1	3	0	0	3	2	2	7	3	4	2	2	2	3	2	3	5	5
19.6667		0	0	0	0	0	0	0	0	0	0	0	0	0	5	5	3	1	3	3	0	3	3	1	0	1	2	5	7	8	1	5	0	1	3	3	3	4	5	1	5	3	0	4	5	2	2	3	5
19.8333		0	0	0	0	0	1	0	0	0	0	0	0	2	3	5	1	1	2	2	2	2	4	2	0	0	1	5	4	5	2	5	3	0	3	4	2	2	3	4	4	7	2	4	4	2	2	4	3
20		0	0	0	1	0	0	0	0	0	0	0	0	1	4	3	2	3	5	5	2	2	5	2	2	2	1	1	5	9	7	1	2	3	1	2	2	3	5	3	5	2	4	2	5	0	2	5	2
20.1667		0	0	0	0	0	0	0	0	0	0	0	0	0	4	9	6	1	5	3	3	5	5	0	1	2	1	2	4	8	3	1	0	3	1	3	4	4	6	3	9	4	2	3	5	1	1	0	1
20.3333		0	0	0	0	0	0	0	0	0	0	0	0	0	6	6	2	1	5	4	1	2	4	2	1	1	2	6	4	7	2	4	0	2	1	1	3	2	4	4	5	4	4	4	4	2	1	2	1
20.5		0	0	0	0	0	0	0	0	0	0	0	0	1	3	6	1	0	2	4	3	4	4	2	1	0	2	4	6	7	3	5	0	1	1	1	0	3	5	2	5	2	3	0	6	2	2	4	5
20.6667		0	0	0	0	3	0	0	0	0	0	0	0	0	3	7	2	0	0	6	1	4	6	1	3	0	0	1	6	5	1	1	0	1	0	0	1	3	2	3	4	2	2	2	3	1	2	2	4
20.8333		1	0	0	0	0	0	0	0	0	0	0	0	1	2	5	3	2	2	4	0	2	4	3	2	0	2	1	3	5	3	2	1	1	1	1	2	0	7	4	4	0	3	2	4	2	2	2	2
21		0	0	0	0	1	0	1	1	0	0	0	0	1	0	5	0	0	5	4	1	4	4	2	3	1	1	4	6	4	3	2	1	0	0	2	1	2	4	6	9	1	3	2	5	2	1	2	2
21.1667		0	0	0	1	1	0	0	0	0	0	0	0	0	4	4	3	1	3	6	1	6	5	1	2	0	1	1	6	7	6	1	0	1	0	0	2	1	5	3	6	1	2	1	3	2	2	3	1
21.3333		0	0	0	0	1	0	0	0	0	0	0	0	1	2	1	2	1	4	7	1	1	9	3	0	0	1	0	6	6	4	2	0	2	0	2	2	3	4	4	6	1	1	4	4	5	0	2	2
21.5		0	0	0	0	0	1	0	0	0	0	0	0	1	6	4	2	1	3	4	2	1	4	1	3	1	0	0	4	4	3	0	1	0	0	3	2	0	5	3	5	1	2	2	5	3	0	2	1
21.6667		0	0	0	0	0	0	0	0	0	0	0	0	0	5	6	3	0	5	2	3	6	2	2	1	0	2	1	3	6	2	1	1	2	2	2	4	3	8	1	3	0	3	3	1	4	0	3	2
21.8333		0	0	0	0	1	0	0	0	0	0	0	0	0	3	3	1	1	1	5	2	1	5	0	0	0	2	4	5	6	4	1	3	0	0	2	0	1	2	3	2	1	4	2	1	1	1	5	1
22		0	0	0	1	0	0	0	0	0	0	0	0	1	3	1	2	2	2	6	1	3	5	3	2	0	1	1	8	12	4	1	0	0	1	2	0	5	5	3	3	1	3	3	0	2	2	1	2
22.1667		0	0	1	1	1	0	0	0	0	0	0	0	0	3	2	1	2	1	4	1	3	3	1	2	1	1	2	5	5	2	1	0	0	0	0	2	3	5	2	3	1	2	2	6	3	0	7	2
22.3333		1	0	0	0	0	0	0	0	0	0	0	0	1	2	2	1	0	1	3	2	4	3	1	1	3	1	1	4	3	4	3	0	0	1	1	1	2	7	3	3	0	4	1	6	2	0	3	3
22.5		0	1	0	0	1	0	0	0	0	0	0	0	2	1	2	1	1	4	5	1	3	4	2	0	0	2	1	4	6	4	1	1	0	1	2	3	2	2	5	4	1	3	2	6	1	0	4	3
22.6667		0	0	1	0	0	0	0	0	0	0	0	0	1	4	4	3	0	2	7	1	5	7	0	0	1	2	2	7	5	3	0	0	0	2	0	2	5	9	5	4	1	3	1	2	2	0	2	1
22.8333		0	1	0	0	1	1	0	0	0	0	0	0	0	7	2	5	1	1	3	0	2	3	1	1	1	0	1	4	6	4	1	0	0	1	0	0	2	4	2	3	0	5	1	1	0	1	1	1
23		0	0	0	0	0	0	0	0	0	0	0	0	0	3	1	3	1	4	5	1	4	5	0	0	1	1	2	3	9	3	1	0	0	0	0	2	2	4	3	5	1	1	2	4	0	0	1	4
23.1667		0	0	0	0	1	0	0	0	0	0	0	0	1	5	6	4	2	2	1	1	3	1	0	2	2	0	2	4	5	1	4	1	0	2	2	2	3	2	5	1	2	4	1	2	1	0	1	4
23.3333		0	0	1	1	1	0	0	0	1	0	0	0	0	4	3	4	1	1	5	2	3	4	1	1	0	0	2	5	4	3	2	0	0	2	1	2	3	1	0	2	0	3	0	5	2	0	6	2
23.5		0	0	0	0	0	0	0	0	0	0	0	0	0	2	3	1	1	3	3	1	1	1	1	3	1	0	1	4	6	4	2	0	0	0	1	1	4	6	2	4	0	4	1	0	2	1	4	1
23.6667		0	0	0	0	0	0	0	0	0	0	0	0	0	5	3	2	0	0	6	2	2	6	2	2	1	0	1	4	5	3	4	0	0	1	2	2	3	4	1	2	0	3	2	2	3	0	6	0
23.8333		0	0	1	1	0	0	0	0	0	0	0	0	0	1	2	1	0	3	7	2	4	5	1	0	0	0	1	3	3	2	3	1	0	1	0	2	4	3	2	2	2	5	2	4	2	0	2	2
24		0	0	0	0	1	0	0	0	0	0	0	0	0	2	3	1	0	4	5	2	3	5	1	2	1	2	0	6	6	5	1	2	0	0	1	0	2	2	5	1	2	1	2	4	3	0	2	1
24.1667		0	0	2	0	0	0	0	0	1	0	0	0	0	5	4	1	0	2	6	1	3	4	3	0	0	0	2	2	5	1	1	0	1	0	0	1	0	1	1	3	1	2	1	2	3	0	2	2
24.3333		0	0	0	0	1	0	0	0	0	0	0	0	0	5	4	4	0	1	7	0	5	6	3	2	1	1	2	3	4	4	2	2	1	0	1	1	0	1	6	5	1	3	2	4	1	0	1	3
24.5		1	0	0	0	0	0	0	0	0	0	0	0	0	5	1	2	0	2	6	1	2	5	2	0	0	2	2	4	4	4	0	1	1	0	1	1	3	2	3	6	0	2	2	3	4	0	4	2
24.6667		0	0	0	0	0	0	0	0	0	0	0	0	1	5	4	3	0	1	5	0	3	5	2	2	1	0	0	4	3	2	2	0	0	0	0	5	2	3	4	3	1	6	1	2	3	0	2	4
24.8333		0	0	0	0	0	0	0	0	0	0	0	0	0	4	3	3	0	3	5	0	2	3	5	2	1	0	1	2	1	2	0	1	0	1	1	1	1	6	1	1	2	1	2	2	1	0	3	2
25		0	0	0	0	1	0	0	0	0	0	0	0	0	5	1	3	0	0	2	0	1	3	3	0	1	1	0	4	3	3	1	0	0	1	0	0	1	4	5	4	1	0	0	3	2	1	1	0
25.1667		0	0	0	0	0	0	0	0	0	0	0	0	1	4	4	3	0	2	4	0	6	4	8	0	1	1	1	3	5	0	2	0	0	3	0	1	1	3	4	1	3	0	2	3	2	0	4	2
25.3333		0	0	0	0	0	0	0	0	0	0	0	0	0	4	3	4	1	4	4	1	2	3	2	1	2	3	0	5	4	1	0	0	0	0	1	3	3	4	3	5	2	2	1	3	2	0	3	1
25.5		0	0	1	0	0	0	0	0	0	0	0	0	0	5	3	4	0	1	3	0	2	3	2	0	2	1	2	2	5	2	1	1	1	2	0	1	2	2	2	5	1	2	0	4	1	0	5	1
25.6667		0	0	0	0	0	0	0	0	0	0	0	0	0	4	2	3	1	2	4	0	3	4	1	0	1	2	1	0	3	1	0	0	0	0	1	3	0	4	3	2	2	1	0	2	0	2	3	2
25.8333		0	0	1	0	1	0	0	0	0	0	0	0	0	5	2	5	0	2	5	1	2	5	1	1	3	1	2	2	4	1	1	0	0	0	2	0	1	5	4	2	0	3	1	4	1	0	6	1
26		0	0	0	0	0	0	0	0	0	0	0	0	1	6	2	5	2	4	6	0	2	7	3	0	0	2	2	2	3	0	5	0	0	1	2	0	1	2	4	2	3	3	1	3	1	0	1	1
26.1667		0	0	0	0	0	0	0	0	0	0	0	0	1	8	4	5	0	2	3	0	2	4	3	1	2	1	4	2	4	1	1	0	0	1	4	0	2	3	1	1	1	1	1	0	1	1	3	1
26.3333		0	0	0	0	1	0	0	0	0	0	0	0	0	6	1	4	0	1	6	0	2	6	3	1	0	1	1	1	4	1	1	1	0	1	1	1	2	5	1	3	1	1	4	4	1	1	3	3
26.5		0	0	0	0	0	0	0	0	0	0	0	0	0	6	0	5	0	2	5	0	3	4	3	2	0	0	0	3	3	1	2	1	0	2	2	2	1	4	2	3	1	1	1	3	1	1	4	1
26.6667		0	0	0	0	2	0	0	0	0	0	0	0	1	4	2	3	0	1	2	0	2	2	1	0	2	0	1	1	1	0	1	2	0	3	2	1	2	3	5	2	1	3	2	1	2	1	3	3
26.8333		0	0	0	0	0	0	0	0	0	0	0	0	0	4	3	4	0	2	6	0	1	7	2	0	0	0	0	1	4	3	0	0	0	1	2	2	2	2	3	5	1	2	1	0	0	0	2	3
27		0	0	0	0	1	0	0	0	0	0	0	0	1	6	3	2	0	4	2	0	1	2	2	0	1	1	0	0	5	0	2	0	0	1	2	1	1	2	3	6	0	2	1	3	1	0	2	0
27.1667		0	0	0	0	0	0	0	0	0	0	0	0	0	3	2	2	0	2	2	0	4	2	0	0	1	1	0	3	4	2	1	2	1	0	2	1	2	4	4	3	0	3	1	3	0	0	3	1
27.3333		0	0	0	0	0	0	0	0	0	0	0	0	1	2	4	3	1	4	2	1	2	2	0	0	0	2	2	3	5	2	2	0	0	1	1	0	0	2	1	2	0	3	1	2	0	0	0	2
27.5		0	0	0	0	0	0	0	0	0	0	0	0	0	2	1	3	0	3	1	0	4	1	0	0	0	0	1	1	3	2	0	3	0	0	0	0	0	4	2	4	0	1	1	2	0	0	2	2
27.6667		0	0	0	0	1	0	0	0	0	0	0	0	0	0	2	4	0	2	3	0	2	3	1	0	1	1	0	3	2	2	1	2	0	0	1	1	2	6	1	3	1	2	0	1	0	0	4	2
27.8333		0	0	0	0	0	0	0	0	0	0	0	0	0	2	1	2	0	3	1	0	2	2	0	0	0	0	1	2	4	2	0	0	1	2	2	2	2	3	2	1	1	0	0	1	0	0	0	1
28		0	0	0	0	1	0	0	0	0	0	0	0	0	3	5	3	0	2	3	0	3	3	0	1	1	0	2	2	3	2	1	1	0	1	3	0	2	5	2	1	1	0	1	2	1	2	3	3
28.1667		0	0	0	0	0	0	0	0	0	0	0	0	0	2	4	2	0	4	3	0	3	4	1	0	0	0	0	1	2	1	0	0	1	1	2	0	1	5	3	6	0	3	1	1	1	0	2	1
28.3333		0	0	0	0	0	0	0	0	0	0	0	0	0	2	1	3	0	4	4	1	5	5	2	1	0	0	2	3	3	2	2	1	0	1	2	1	3	3	4	4	1	2	3	0	2	0	2	0
28.5		0	0	0	0	1	0	0	0	0	0	0	0	0	3	4	4	0	2	2	1	4	2	0	0	0	0	2	2	3	3	1	0	0	1	0	0	0	4	5	1	2	2	1	0	3	0	4	1
28.6667		0	0	0	0	0	0	0	0	0	0	0	0	0	3	3	2	0	0	4	1	3	4	0	0	2	0	2	3	2	2	3	1	0	1	1	0	0	4	0	0	2	3	1	1	2	0	4	2
28.8333		0	0	0	0	0	0	0	0	0	0	0	0	0	2	1	3	0	1	2	1	1	1	1	0	1	0	2	1	2	1	0	0	1	1	1	2	2	3	3	2	5	1	1	1	0	0	1	2
29		0	0	0	0	0	0	0	0	0	0	0	0	0	2	2	1	0	1	2	0	2	2	3	0	0	0	5	3	2	1	3	2	0	1	1	1	4	5	1	4	1	3	0	2	2	0	1	2
29.1667		0	0	0	0	0	0	1	1	0	0	0	0	0	3	2	1	0	3	2	1	2	3	2	0	0	1	0	2	1	1	2	0	0	0	3	0	3	2	2	1	0	2	0	1	2	0	3	2
29.3333		0	0	0	0	0	0	0	0	0	0	0	0	0	2	2	1	0	1	3	1	1	3	1	1	1	0	1	2	1	2	1	0	1	0	1	1	0	5	2	2	1	2	2	1	0	0	2	2
29.5		0	0	0	0	0	0	0	0	0	0	0	0	0	1	2	2	0	2	4	1	1	2	0	0	0	0	1	2	3	3	2	0	0	0	1	0	2	5	4	2	1	1	1	1	1	1	3	2
29.6667		0	0	0	0	0	0	0	0	0	0	0	0	1	2	3	1	0	2	2	1	2	2	1	0	0	2	1	3	3	2	3	0	0	1	1	1	2	3	2	1	0	1	1	1	1	0	2	1
29.8333		0	0	0	0	0	0	0	0	0	0	0	0	0	1	2	1	0	2	4	1	2	5	3	1	0	1	1	2	3	3	0	0	0	0	2	1	1	5	1	4	0	3	1	0	0	0	2	1
30		0	0	0	0	0	0	0	0	0	0	0	0	0	1	1	1	0	1	3	1	4	2	1	0	1	0	1	1	3	1	2	1	0	1	3	0	1	5	4	2	1	3	2	0	1	0	4	0
30.1667		0	0	0	0	0	0	0	0	0	0	0	0	0	1	1	1	0	4	2	0	2	3	1	1	2	1	1	2	4	2	2	0	0	0	1	1	1	8	3	4	0	0	0	3	1	0	1	3
30.3333		0	0	0	0	1	0	0	0	0	0	0	0	0	1	1	3	0	4	2	0	4	2	2	0	1	0	1	3	3	2	1	1	0	1	1	0	0	3	1	2	0	1	0	1	1	0	1	1
30.5		1	0	0	0	0	0	0	0	0	0	0	0	0	1	0	2	0	1	5	0	3	3	3	0	0	0	0	2	5	2	0	1	0	2	3	2	0	2	3	2	1	1	2	2	1	0	2	3
30.6667		0	0	0	0	0	0	0	0	0	0	0	0	0	1	0	1	0	0	4	1	3	3	1	0	0	1	0	3	2	4	0	0	0	3	2	1	0	5	2	4	1	4	1	1	1	0	2	0
30.8333		0	0	0	0	0	0	0	0	0	0	0	0	0	1	2	1	0	3	2	0	1	3	0	1	0	0	1	4	2	3	1	0	0	0	3	0	0	3	1	3	0	0	1	2	2	0	2	1
31		0	0	0	0	0	0	0	0	0	0	0	0	0	2	0	1	0	0	0	1	1	0	2	2	0	1	3	2	2	4	0	1	0	0	1	0	0	2	2	3	1	0	1	2	0	1	2	2
31.1667		0	0	0	1	0	0	0	0	0	0	0	0	0	2	1	1	0	0	4	0	2	5	1	0	0	0	1	4	3	1	0	0	0	2	3	0	0	3	0	0	1	1	0	1	1	0	0	2
31.3333		0	0	0	0	0	0	0	0	0	0	0	0	0	4	2	2	0	0	3	0	2	3	1	0	0	0	1	2	3	4	0	0	1	0	1	1	1	2	1	4	0	4	1	1	2	1	1	1
31.5		0	0	0	1	0	1	0	0	0	0	0	0	1	2	0	1	1	3	2	0	2	2	1	1	0	2	1	6	4	4	0	0	0	0	2	2	3	3	2	2	0	0	1	0	0	1	2	2
31.6667		0	0	0	0	0	0	0	0	0	0	0	0	0	2	1	1	0	1	2	0	2	2	0	1	0	1	0	3	3	3	0	0	0	1	0	0	1	3	1	1	0	0	0	1	1	1	0	1
31.8333		0	0	0	0	0	0	0	0	0	0	0	0	1	2	1	2	0	2	3	0	2	3	2	0	1	1	1	3	1	3	1	0	0	1	2	2	1	0	0	1	1	1	2	1	0	0	0	0
32		0	0	0	0	1	0	0	0	0	0	0	0	0	4	1	1	0	1	4	0	2	2	2	0	3	1	0	3	4	3	1	0	0	0	2	0	1	2	3	1	1	1	0	0	1	0	0	2
32.1667		0	0	0	0	0	0	0	0	0	0	0	0	1	2	1	1	0	0	0	0	1	0	2	1	0	1	1	2	4	3	0	0	1	1	1	0	0	3	0	4	0	1	5	1	3	0	0	0
32.3333		0	0	0	0	0	0	0	0	0	0	0	0	0	2	2	1	0	1	1	0	2	0	1	1	1	1	0	3	3	3	0	0	0	1	2	0	0	2	1	4	0	2	0	3	2	1	1	3
32.5		0	0	0	0	1	0	0	0	0	0	0	0	1	2	1	2	0	1	3	0	2	3	1	0	1	1	1	2	2	1	2	0	1	0	2	0	2	4	1	2	0	2	1	2	1	1	0	0
32.6667		0	0	0	0	0	0	0	0	0	0	0	0	0	0	0	1	0	1	2	0	2	2	3	0	0	2	2	3	4	2	0	1	0	0	2	0	2	2	2	6	0	2	2	2	3	0	1	2
32.8333		0	0	0	0	0	0	0	0	0	0	0	0	1	1	1	2	0	2	0	1	3	1	0	0	1	1	0	3	3	3	0	0	0	1	3	0	0	2	4	4	2	1	0	4	0	1	1	1
33		0	0	0	0	1	0	0	0	0	0	0	0	0	0	0	2	0	4	1	0	1	1	2	0	0	0	1	2	4	0	1	2	0	1	3	0	2	2	1	3	0	2	2	2	1	0	0	2
33.1667		0	0	0	0	0	1	0	0	0	0	0	0	0	4	0	2	0	0	0	0	1	0	1	1	0	0	1	5	1	3	2	1	0	2	3	0	0	4	3	3	0	0	1	3	2	0	0	0
33.3333		0	0	0	0	0	0	0	0	0	0	0	0	0	2	0	2	0	1	1	1	2	3	1	0	0	0	0	4	2	2	2	0	0	2	2	0	1	3	2	0	0	1	0	1	0	1	1	1
33.5		0	0	0	0	1	0	0	0	0	0	0	0	0	1	1	1	1	0	0	1	2	0	0	1	0	0	1	1	1	2	0	1	0	1	2	1	2	4	1	4	0	0	0	1	1	0	3	1
33.6667		0	0	0	0	1	0	0	0	0	0	0	0	0	1	1	1	0	3	1	0	2	1	1	2	0	0	1	2	1	1	1	0	0	2	2	1	2	2	2	3	1	2	1	1	1	0	2	1
33.8333		1	0	0	0	0	0	0	0	0	0	0	0	1	3	2	1	0	2	1	1	1	0	1	0	0	0	1	3	2	1	0	0	0	2	2	1	2	1	2	2	0	1	0	1	1	0	1	1
34		0	0	0	0	0	0	0	0	0	0	0	0	2	2	0	2	0	1	1	1	2	1	0	1	0	0	0	3	1	1	2	0	0	1	1	1	1	3	1	3	1	1	2	1	0	0	1	0
34.1667		0	0	0	0	0	0	0	0	0	0	0	0	2	1	0	2	0	0	1	0	3	0	2	1	0	1	0	2	2	1	0	0	0	1	2	1	2	3	1	1	0	1	1	1	0	0	3	1
34.3333		0	0	0	0	0	0	0	0	0	0	0	0	2	4	2	2	0	1	1	0	1	1	1	0	0	0	0	1	2	3	0	0	0	0	2	2	0	2	3	2	0	3	1	1	0	0	2	4
34.5		0	0	0	0	2	0	0	0	0	0	0	0	1	1	4	1	0	1	1	0	2	1	0	0	0	1	0	3	1	2	0	0	0	2	1	0	2	1	1	1	0	2	0	0	1	0	0	0
34.6667		0	0	0	0	0	0	0	0	0	0	0	0	0	2	1	2	0	4	3	1	1	2	0	0	0	1	0	1	4	3	0	0	0	3	1	1	1	3	1	3	2	1	0	1	0	0	1	0
34.8333		0	0	0	0	0	0	0	0	0	0	0	0	1	2	1	3	0	1	0	0	1	0	1	0	1	0	0	3	1	3	1	0	0	1	2	0	1	3	3	1	0	2	1	0	2	0	0	1
35		0	0	0	0	0	0	0	0	0	0	0	0	1	2	1	1	0	0	0	0	2	0	1	0	0	0	0	0	2	0	0	0	0	1	2	1	0	4	3	1	0	1	0	0	3	0	0	1
35.1667		0	0	0	0	0	0	0	0	0	0	0	0	0	2	1	1	0	1	1	1	1	0	0	0	0	0	1	1	1	0	2	0	0	2	1	0	0	2	3	1	2	2	2	0	2	1	1	0
35.3333		0	0	0	0	1	0	0	0	0	0	0	0	0	0	0	0	0	0	2	0	1	0	1	0	0	0	1	0	1	1	2	1	0	0	0	1	4	3	2	2	3	1	1	1	2	0	2	0
35.5		0	0	0	0	0	0	0	0	0	0	0	0	1	0	1	0	0	2	0	0	2	0	1	0	0	0	1	1	3	2	1	1	0	0	0	1	2	2	1	3	0	0	0	2	1	0	2	0
35.6667		0	0	0	0	0	0	0	0	0	0	0	0	0	1	0	1	0	0	0	0	2	2	1	1	0	0	0	2	2	1	1	0	0	1	0	0	0	3	2	2	2	1	2	1	1	0	0	1
35.8333		0	0	0	0	0	0	0	0	0	0	0	0	0	0	0	0	0	0	0	0	2	0	0	0	0	0	2	4	3	1	1	2	0	1	1	0	1	1	1	2	0	0	0	0	1	0	1	1
36		0	0	0	0	0	0	0	0	0	0	0	0	0	0	0	0	0	2	0	0	3	1	1	0	0	0	1	3	2	1	0	0	1	0	3	1	2	1	3	3	0	1	2	0	1	0	0	1
36.1667		0	0	0	0	0	0	0	0	0	0	0	0	0	0	0	1	0	1	1	0	2	3	0	0	0	0	0	3	0	2	1	0	0	0	1	0	2	2	2	5	0	1	1	0	2	0	4	3
36.3333		0	0	0	0	0	0	0	0	0	0	0	0	1	0	0	0	0	1	0	0	2	1	2	0	0	0	0	4	1	2	0	0	0	0	1	1	2	1	4	2	1	2	1	1	0	0	2	0
36.5		0	0	0	0	0	0	0	0	0	0	0	0	0	1	0	1	0	5	1	0	2	2	1	0	2	0	2	0	2	0	1	0	0	3	3	0	0	1	1	3	0	2	0	1	1	0	1	0
36.6667		0	0	0	0	0	0	0	0	0	0	0	0	0	0	0	0	0	0	1	0	1	2	1	0	0	0	2	3	3	0	0	2	0	1	2	1	2	1	1	0	0	0	0	0	1	0	1	1
36.8333		0	0	0	0	0	0	0	0	0	0	0	0	0	3	0	1	0	5	1	0	2	1	1	0	0	1	0	2	2	4	0	0	0	0	0	0	6	2	2	1	0	2	0	0	0	0	1	0
37		0	0	0	0	0	0	0	0	0	0	0	0	0	0	0	0	0	3	0	0	1	1	0	0	0	0	1	3	2	0	0	0	0	0	0	0	0	3	4	1	0	0	0	0	1	0	0	0
37.1667		0	0	0	0	0	0	0	0	0	0	0	0	0
[truncated: 52 more columns]

## Sheet: Graph 5d
		cells = 59
		aa's
		Repeat 1																				Repeat 2																			Repeat 3
		1A A	1A B	1A C	1A D	1A E	1A F	1A G	1B A	1B B	1B C	1B D	1B E	1B F	1C A	1C B	1C C	1C D	1C E	1C F	1C G	2A A	2A B	2A C	2A D	2A E	2A F	1B A	2B B	2B C	2B D	2B E	2BG	2C A	2C B	2C C	2C D	2C E	2C F	2C G	3A A	3A B	3A C	3A E	3A F	3A G	3B A	3B B	3B C
Time (mins)
0		2	0	1	0	0	0	0	2	0	1	6	4	5	7	0	0	6	3	0	4	0	0	3	1	2	2	1	1	0	3	4	1	0	1	0	1	3	1	1	4	3	3	8	1	3	2	0	1
0.166667		1	0	0	3	0	0	1	4	4	1	2	4	2	6	0	1	3	4	0	1	1	0	6	1	1	0	1	1	1	3	1	1	0	1	0	2	2	3	2	4	5	5	9	2	1	4	4	1
0.333333		2	0	0	4	0	1	1	0	2	1	3	5	3	8	0	1	5	0	0	0	0	1	3	0	1	1	3	0	1	2	1	0	0	1	1	1	3	3	2	5	4	4	3	3	3	0	2	1
0.5		2	0	0	1	0	0	1	2	2	1	5	3	3	7	0	3	3	0	0	1	0	1	5	0	1	1	3	2	0	0	2	0	0	0	1	3	1	1	1	3	3	5	9	1	3	2	2	1
0.666667		1	1	1	1	0	0	0	2	1	1	3	3	4	8	0	1	5	2	0	0	0	4	3	0	2	0	2	1	1	1	1	1	0	0	1	0	0	2	2	6	1	3	9	2	3	2	1	1
0.833333		3	0	1	0	0	0	0	1	3	1	4	4	2	9	0	0	2	2	1	0	0	0	5	0	2	0	0	0	0	1	2	1	0	0	0	1	0	1	1	2	5	3	7	0	3	1	3	1
1		3	0	0	3	0	0	1	3	2	0	7	6	5	4	0	0	3	3	1	0	0	0	5	0	1	0	1	1	0	2	0	2	0	1	1	2	1	1	2	3	4	2	8	1	3	3	2	0
1.16667		4	1	1	2	0	1	1	3	3	0	6	4	2	6	0	1	2	2	1	1	0	2	5	0	2	0	0	2	0	4	2	0	1	2	0	0	1	0	4	4	4	6	5	1	4	3	3	0
1.33333		2	1	1	0	1	0	2	3	2	2	3	4	4	7	0	0	4	2	1	0	0	2	2	1	3	0	0	0	1	2	2	0	1	3	1	4	0	2	1	2	3	2	5	1	7	3	2	2
1.5		0	0	3	1	0	0	0	1	3	0	4	6	2	5	1	1	1	1	1	3	0	2	7	0	2	0	0	0	0	0	2	0	1	2	0	5	0	0	3	3	2	0	7	2	3	1	3	0
1.66667		2	0	0	1	1	0	0	3	2	1	4	5	3	5	1	1	1	1	1	0	0	1	6	0	1	0	0	1	2	2	1	0	0	0	1	3	1	2	2	3	4	3	5	2	3	3	2	1
1.83333		2	0	0	2	0	1	0	2	1	1	5	5	0	4	0	0	2	1	1	0	1	1	5	0	2	1	0	0	1	1	3	2	0	0	0	2	2	3	1	3	3	5	8	2	3	2	1	1
2		2	1	0	1	0	0	0	1	4	1	3	7	0	5	0	0	4	2	0	0	0	1	7	0	2	0	1	1	2	1	1	0	1	2	0	1	0	2	1	2	2	4	3	0	5	1	4	1
2.16667		2	1	2	0	0	0	0	2	2	1	2	6	0	3	0	3	1	0	1	0	0	2	6	0	2	1	1	2	0	1	1	0	2	3	0	3	4	2	1	4	2	3	4	2	3	2	2	1
2.33333		0	0	1	0	0	0	1	5	1	2	4	5	0	2	0	2	4	1	0	0	0	0	6	0	2	0	0	2	1	1	1	0	1	1	1	1	2	1	1	2	4	3	6	1	3	5	1	2
2.5		2	1	2	0	0	0	0	2	4	1	1	3	1	5	1	1	1	2	0	1	0	1	6	0	3	0	0	0	0	1	0	0	0	0	1	3	4	2	1	2	3	2	7	3	3	2	4	1
2.66667		2	0	2	1	0	0	0	3	1	0	1	3	0	4	0	1	1	2	1	0	0	3	4	0	2	1	1	0	0	0	2	0	0	1	1	1	0	3	3	3	4	3	2	1	2	3	1	0
2.83333		0	0	2	0	0	0	1	1	4	0	1	3	0	5	0	0	2	2	0	0	0	1	7	0	2	0	0	3	1	0	1	1	1	1	0	2	1	2	3	3	4	4	5	1	3	1	4	0
3		1	1	1	0	0	0	0	0	2	0	3	5	1	6	0	1	4	2	0	0	1	0	4	0	2	1	0	2	1	1	2	1	0	0	0	0	0	1	2	3	2	2	5	1	2	0	2	0
3.16667		0	0	0	0	0	0	0	0	2	0	0	4	1	4	0	1	3	3	2	0	0	0	2	2	2	1	1	0	0	0	2	1	1	0	0	3	3	0	1	3	2	1	2	2	7	0	2	0
3.33333		1	0	0	0	0	0	0	2	0	1	2	5	1	7	0	0	2	1	0	0	0	1	2	1	3	0	1	1	0	0	0	1	1	2	0	1	2	1	2	2	4	1	3	4	3	2	0	1
3.5		1	1	0	1	0	0	0	1	2	0	1	4	1	7	0	1	2	3	0	1	0	1	4	0	2	0	1	0	0	1	0	0	1	0	0	1	0	1	0	3	1	0	7	1	5	1	2	0
3.66667		0	1	0	0	0	0	0	3	4	1	4	3	1	3	0	0	2	2	1	0	1	2	3	0	2	0	0	1	0	3	2	1	0	0	1	3	3	4	0	2	5	3	9	2	4	3	4	1
3.83333		1	0	3	1	1	1	0	1	0	1	2	5	0	2	0	0	2	0	0	0	0	0	3	1	2	1	0	1	0	0	0	1	0	0	0	2	2	2	3	3	2	1	6	1	1	1	0	1
4		0	0	1	0	0	0	0	2	3	1	4	4	3	1	1	0	1	1	0	0	0	1	4	0	2	0	2	0	0	1	0	1	1	1	0	3	2	0	4	5	3	2	4	1	5	2	3	1
4.16667		0	0	0	0	0	1	0	4	1	0	2	5	1	1	0	0	3	1	1	1	0	1	4	0	2	0	0	1	0	0	3	2	2	1	0	2	0	1	2	3	2	0	4	2	2	4	1	0
4.33333		0	0	0	0	0	1	0	2	3	1	3	4	2	3	0	1	5	2	0	1	0	1	4	0	2	1	1	0	0	1	2	0	2	3	0	1	0	1	1	4	3	3	0	1	1	2	3	1
4.5		0	0	1	1	0	0	0	2	2	1	1	6	2	2	0	1	1	1	0	0	0	1	6	0	2	0	1	1	0	0	0	1	1	2	1	1	0	1	1	3	1	2	4	0	3	2	2	1
4.66667		1	0	0	1	0	0	0	0	3	1	2	3	4	2	0	1	1	0	0	0	0	0	2	0	2	0	1	2	0	1	1	0	1	1	1	2	1	1	3	3	3	4	6	1	5	0	3	1
4.83333		0	0	1	1	0	0	0	2	2	2	4	4	2	6	0	0	2	1	0	1	0	1	3	0	1	0	0	0	0	1	0	1	2	5	1	3	1	0	1	2	1	5	3	3	3	2	2	2
5		0	0	0	1	0	1	0	3	2	0	3	4	1	3	0	0	2	3	1	0	0	0	1	1	2	0	1	1	0	0	1	3	1	4	0	2	1	2	2	2	3	4	4	1	3	3	2	0
5.16667		0	1	0	0	0	0	0	2	2	1	1	4	1	2	0	0	4	1	0	0	1	1	2	0	2	0	1	0	0	0	0	2	0	1	0	3	2	2	0	2	1	2	0	0	6	2	2	1
5.33333		0	0	0	0	0	1	0	2	2	1	1	5	0	5	0	0	1	0	0	1	0	1	2	1	1	1	1	1	0	0	0	0	0	0	2	2	2	0	0	3	1	3	6	0	2	2	2	1
5.5		2	0	0	0	0	0	0	3	1	1	0	5	1	4	0	1	3	0	0	0	0	0	3	0	0	1	0	0	0	1	1	1	0	0	0	3	3	1	2	3	4	3	5	0	2	3	1	1
5.66667		1	0	2	0	0	1	0	3	2	0	1	4	2	7	1	1	2	0	0	1	0	1	5	0	2	0	0	1	1	1	0	0	0	0	0	0	2	2	0	2	2	3	3	1	3	3	2	0
5.83333		0	0	2	0	0	0	0	3	5	2	3	5	0	4	0	1	1	1	0	0	0	3	6	1	3	0	0	0	0	2	0	0	1	0	0	0	2	3	1	4	3	0	4	1	1	3	5	2
6		3	0	1	1	0	0	0	5	3	1	3	3	0	2	0	2	4	0	1	0	0	0	4	1	2	0	0	1	0	0	0	2	0	1	0	1	1	1	1	3	3	2	8	4	2	5	3	1
6.16667		2	0	0	3	0	1	1	4	2	3	2	5	2	5	0	1	3	1	0	0	0	1	3	0	2	0	0	2	0	0	1	1	0	0	1	3	1	1	1	4	2	1	5	3	2	4	2	3
6.33333		2	1	3	1	0	0	1	6	5	2	1	4	1	5	0	1	2	0	0	2	0	1	2	1	4	1	0	2	1	1	0	2	1	2	0	1	1	3	2	4	2	3	2	2	2	6	5	2
6.5		5	0	1	2	0	0	0	6	4	4	3	9	5	5	0	1	1	2	0	1	1	1	4	0	2	0	1	0	0	1	0	0	1	1	0	3	1	1	2	3	4	7	7	3	3	6	4	4
6.66667		2	0	2	3	0	0	1	7	5	4	5	5	2	5	0	2	1	2	1	3	1	0	2	1	3	0	1	5	0	1	0	2	1	2	0	1	2	2	3	4	5	5	4	3	3	7	5	4
6.83333		3	0	0	2	0	0	2	6	4	5	3	5	3	3	0	3	1	2	0	4	3	2	2	1	3	0	1	4	2	0	1	0	2	1	0	0	2	2	4	5	4	5	6	3	2	6	4	5
7		9	0	1	3	0	1	1	6	3	5	3	4	4	6	1	1	4	2	3	4	3	2	4	0	4	0	4	4	1	0	0	0	2	2	1	1	2	1	6	7	7	6	7	3	4	6	3	5
7.16667		3	2	0	2	0	0	3	9	4	6	7	7	3	4	0	2	2	4	1	6	4	1	4	0	6	0	8	8	5	2	1	1	3	4	0	1	3	1	5	5	3	4	5	3	2	9	4	6
7.33333		6	2	1	2	1	0	2	6	5	5	3	5	5	7	0	3	3	4	2	5	4	1	3	1	5	0	4	6	2	0	1	2	3	4	0	4	2	1	3	6	5	2	4	4	2	6	5	5
7.5		4	0	2	1	2	0	4	6	5	6	3	6	6	10	0	2	5	7	1	5	5	4	4	1	6	1	3	5	0	3	0	3	4	4	1	2	2	0	4	6	4	4	6	2	6	6	5	6
7.66667		4	2	5	1	3	4	3	10	5	8	3	5	2	5	1	4	3	5	3	7	5	3	6	0	4	1	7	4	3	3	2	2	4	4	0	2	4	1	3	6	3	8	2	3	4	10	5	8
7.83333		4	1	2	2	1	1	2	8	8	6	5	6	5	6	1	5	2	5	2	4	5	4	4	1	5	2	8	6	1	2	3	4	4	4	1	2	4	0	3	6	6	5	7	5	2	8	8	6
8		4	1	2	3	4	3	1	8	6	8	4	4	7	8	1	4	3	8	2	6	4	6	7	0	5	2	7	3	4	3	1	2	3	3	1	2	4	1	4	7	3	5	4	3	4	8	6	8
8.16667		5	0	3	3	2	2	2	7	10	5	5	7	4	6	2	5	5	5	3	6	5	3	10	0	7	2	10	6	3	3	2	4	3	4	2	1	6	3	7	7	7	6	5	6	5	7	10	5
8.33333		5	0	0	5	5	2	2	9	9	6	7	6	4	7	2	5	3	9	4	4	5	2	6	1	5	3	10	4	4	5	4	5	10	5	3	3	6	3	8	7	5	3	6	3	5	9	9	6
8.5		5	0	2	6	4	1	2	10	15	9	5	6	6	9	4	7	7	6	6	7	4	4	5	2	5	1	11	5	5	3	3	3	8	6	3	8	6	2	8	7	5	7	5	6	3	10	15	9
8.66667		4	0	2	9	3	4	2	12	15	8	9	8	5	9	3	4	5	5	4	8	4	3	6	0	5	2	8	7	6	5	4	3	3	5	5	6	7	0	7	8	6	5	6	4	4	12	15	8
8.83333		4	1	4	6	3	2	1	11	11	10	9	12	5	12	3	3	5	9	6	7	4	3	7	1	5	1	9	7	8	6	5	3	5	6	3	4	5	2	10	11	5	5	6	5	4	11	11	10
9		4	1	4	8	1	4	3	10	14	8	8	10	6	10	4	5	4	6	6	7	6	3	6	2	6	1	10	6	2	5	6	4	6	3	3	7	6	2	9	9	5	4	6	3	5	10	14	8
9.16667		4	1	2	2	4	5	2	9	12	9	7	10	6	7	5	4	4	3	7	4	6	2	4	3	5	3	11	6	4	5	5	7	4	4	7	6	6	3	12	11	6	4	10	5	3	9	12	9
9.33333		2	1	3	4	4	3	3	9	7	8	10	9	8	8	3	5	7	7	4	7	7	3	5	2	5	1	14	6	6	7	5	3	7	3	7	5	7	2	12	9	5	6	5	3	7	9	7	8
9.5		5	2	2	3	4	3	3	11	12	8	12	12	3	10	5	4	4	6	7	5	3	2	7	2	7	3	7	6	6	7	4	3	8	3	2	6	8	3	9	11	6	8	6	3	4	11	12	8
9.66667		5	1	5	2	5	1	4	13	15	10	9	12	4	14	5	2	5	5	5	6	3	2	6	2	7	2	9	3	5	7	5	5	6	4	5	6	7	4	8	7	4	6	7	4	7	13	15	10
9.83333		7	1	3	3	3	4	3	9	17	5	9	8	6	6	3	5	5	7	7	5	6	2	9	1	7	2	10	3	3	4	4	3	6	5	3	5	4	4	8	7	7	5	3	6	7	9	17	5
10		6	2	5	1	6	3	9	11	11	9	10	6	7	9	5	7	9	7	6	8	8	3	5	1	5	0	12	5	5	4	4	5	5	4	4	7	4	5	7	13	4	3	8	6	6	11	11	9
10.1667		4	1	3	2	6	2	5	12	14	7	11	8	6	9	2	5	6	4	4	5	4	1	10	2	4	1	14	4	2	3	8	6	6	5	2	6	5	4	9	10	7	3	4	5	8	12	14	7
10.3333		7	3	3	1	4	2	5	11	13	8	8	10	11	7	4	3	7	6	4	4	3	2	7	4	6	1	7	4	2	8	4	5	7	5	6	5	5	5	7	10	6	3	6	4	3	11	13	8
10.5		6	1	4	2	6	1	5	9	12	10	12	10	8	7	2	5	9	7	2	5	7	4	4	2	6	3	14	6	7	4	5	4	9	4	3	4	6	5	7	7	7	4	6	7	7	9	12	10
10.6667		4	2	5	3	5	3	9	9	16	6	17	11	8	8	4	3	5	6	4	4	6	2	6	5	4	3	12	7	4	6	4	4	8	3	3	6	6	5	7	9	7	3	4	5	6	9	16	6
10.8333		3	1	3	2	3	4	5	10	11	8	9	13	9	5	4	4	6	7	6	6	6	3	4	3	5	4	9	4	2	5	7	4	6	3	5	7	6	5	7	9	5	3	7	6	6	10	11	8
11		5	1	4	3	2	3	5	11	10	7	10	9	7	7	4	4	10	6	5	4	6	3	5	4	4	3	5	5	3	4	6	4	7	1	2	5	7	4	7	10	6	1	5	4	8	11	10	7
11.1667		6	3	4	0	5	3	5	13	9	8	12	12	9	6	4	8	8	7	2	6	4	3	9	4	5	4	6	7	4	5	7	3	7	2	6	6	7	6	4	12	4	5	4	3	6	13	9	8
11.3333		2	4	4	2	5	3	6	13	10	5	10	7	8	6	4	6	6	8	5	3	5	3	4	3	6	2	10	3	3	7	5	5	8	3	4	6	6	6	8	10	1	3	8	2	3	13	10	5
11.5		2	4	3	4	7	6	2	10	10	7	11	12	7	5	4	4	7	7	3	5	8	1	6	4	5	4	6	4	4	6	4	5	6	2	6	7	7	5	8	10	5	3	5	3	8	10	10	7
11.6667		7	1	4	3	4	4	3	9	9	7	13	8	5	6	5	4	8	4	6	6	6	3	5	3	2	3	8	4	5	4	6	4	7	2	8	6	8	6	6	10	4	2	10	5	10	9	9	7
11.8333		6	3	4	1	3	1	3	12	12	6	11	10	9	10	5	5	3	8	5	9	6	5	5	4	3	4	7	3	3	5	4	5	6	2	7	4	7	4	7	7	2	3	5	5	5	12	12	6
12		7	3	2	3	5	3	3	11	11	8	11	7	10	4	6	5	7	7	4	4	3	2	5	4	4	3	6	5	5	3	5	8	5	5	4	5	4	5	5	9	3	4	8	7	5	11	11	8
12.1667		6	3	3	6	5	2	2	8	9	6	8	9	7	5	2	6	7	7	5	6	2	4	4	5	6	3	10	5	4	6	5	4	5	6	4	6	5	4	6	9	4	5	4	4	6	8	9	6
12.3333		5	4	5	5	3	3	3	11	13	6	11	9	8	5	7	5	8	6	5	7	5	3	4	4	4	3	6	6	3	5	5	6	6	7	5	7	3	3	6	8	5	3	4	3	9	11	13	6
12.5		5	2	5	2	3	2	3	10	11	3	11	9	5	7	7	3	6	8	5	5	3	5	4	2	6	2	10	2	3	5	1	4	7	9	5	4	4	3	6	11	6	4	6	2	4	10	11	3
12.6667		4	1	6	1	4	2	3	9	6	5	9	10	5	7	5	6	6	8	4	7	6	6	6	2	5	3	4	5	3	4	5	3	3	5	5	5	1	3	6	12	6	3	8	4	7	9	6	5
12.8333		6	1	3	5	3	1	3	10	8	6	10	12	3	7	3	5	5	5	3	3	5	4	3	2	5	4	5	4	4	2	3	4	7	7	2	4	4	3	5	10	1	3	4	3	4	10	8	6
13		6	0	3	5	2	1	5	10	11	5	11	8	4	8	7	2	6	7	4	5	4	2	2	3	3	3	8	6	3	3	4	2	7	2	2	5	3	3	7	12	2	3	7	3	6	10	11	5
13.1667		7	1	5	7	3	1	6	13	10	5	8	10	6	9	5	2	4	6	4	5	3	3	1	3	7	3	7	4	4	5	3	1	6	2	5	4	4	5	7	13	3	6	4	2	4	13	10	5
13.3333		8	5	4	5	2	2	6	9	9	7	14	8	6	9	4	3	3	9	4	5	6	1	4	2	6	3	5	5	3	4	2	9	5	3	3	4	2	3	5	11	2	1	9	3	5	9	9	7
13.5		5	2	3	5	5	1	4	11	11	6	12	9	8	9	6	2	4	4	3	7	7	4	2	2	4	3	5	6	5	6	3	5	7	3	6	6	5	3	6	9	3	3	3	4	4	11	11	6
13.6667		6	3	5	4	1	2	5	16	8	3	7	14	7	8	5	3	4	7	7	5	4	1	2	2	5	3	7	2	7	4	3	6	6	3	5	6	2	4	7	12	2	3	7	2	5	16	8	3
13.8333		7	1	5	4	3	2	3	8	11	3	8	12	8	8	4	4	4	6	5	7	4	2	5	2	5	4	6	5	6	3	4	3	4	3	5	3	3	4	5	12	3	2	7	2	5	8	11	3
14		3	1	3	5	3	1	2	12	10	5	11	10	9	5	2	4	5	8	5	5	3	1	2	3	4	3	5	4	6	5	1	4	5	1	5	4	1	3	5	12	3	2	7	1	3	12	10	5
14.1667		3	1	4	5	2	2	3	9	8	10	12	12	8	8	2	5	6	7	6	2	7	2	1	4	6	5	5	3	6	3	1	4	5	2	4	2	3	5	4	10	3	4	6	4	6	9	8	10
14.3333		5	2	3	3	3	3	5	11	6	5	14	9	5	1	2	3	8	4	8	2	6	1	3	4	3	4	5	4	7	5	2	2	3	2	10	6	4	4	5	9	4	2	4	4	8	11	6	5
14.5		4	1	4	3	2	2	5	14	7	5	8	11	7	5	5	3	6	6	5	4	3	2	4	3	3	3	1	3	4	3	3	4	3	1	4	3	2	5	5	9	5	2	4	4	5	14	7	5
14.6667		5	2	5	3	2	2	4	12	12	7	11	11	6	6	5	3	6	5	6	6	4	1	4	2	4	3	3	7	3	3	2	2	3	1	6	4	2	3	5	8	3	2	5	4	3	12	12	7
14.8333		3	1	2	5	2	1	3	16	10	5	12	8	4	7	3	3	7	5	5	2	5	2	3	1	7	2	3	4	7	2	2	4	3	2	4	6	2	5	2	10	2	2	4	0	4	16	10	5
15		5	4	4	3	3	2	4	12	9	6	10	9	4	5	5	2	4	7	7	6	6	3	2	1	5	2	3	4	5	4	3	3	3	3	4	4	3	4	4	11	3	1	3	1	3	12	9	6
15.1667		4	1	4	4	1	2	1	6	7	9	11	9	5	6	4	2	5	8	5	4	4	1	1	4	5	2	4	5	5	3	3	2	1	3	4	1	2	3	5	7	3	0	1	2	3	6	7	9
15.3333		7	1	2	3	2	3	1	11	8	6	8	9	4	7	4	3	5	6	4	5	5	3	2	3	5	2	3	4	6	3	3	2	2	2	5	2	2	4	1	5	5	1	3	2	3	11	8	6
15.5		6	0	2	1	2	1	5	11	7	1	9	9	4	9	2	4	2	6	4	5	5	0	3	2	3	1	3	4	6	2	1	4	1	4	4	7	3	3	8	7	3	1	3	1	4	11	7	1
15.6667		4	1	3	1	2	1	5	11	12	4	12	7	4	5	1	3	6	2	4	3	3	2	2	3	3	1	3	4	2	2	1	5	2	4	4	2	3	3	7	7	2	0	2	3	3	11	12	4
15.8333		5	1	2	0	3	1	5	15	8	2	9	10	5	5	3	6	4	5	6	2	4	1	4	2	1	1	3	3	3	1	3	2	3	4	3	3	3	2	2	7	4	0	3	3	5	15	8	2
16		7	2	2	0	2	2	2	8	11	4	7	8	3	5	2	2	5	2	6	2	4	1	5	2	3	2	0	4	3	3	2	7	3	3	3	2	0	2	1	8	3	2	5	2	7	8	11	4
16.1667		7	3	2	0	2	1	3	8	9	6	9	7	8	6	3	2	6	4	4	5	4	1	2	2	5	1	4	4	3	2	1	5	3	3	2	3	2	3	5	9	2	1	5	1	2	8	9	6
16.3333		3	1	2	1	2	2	3	8	6	4	8	10	5	6	4	0	3	6	3	5	6	1	2	3	7	1	0	4	5	5	2	4	5	3	5	4	5	4	2	6	4	0	4	3	3	8	6	4
16.5		6	1	2	1	1	1	4	10	8	10	13	8	5	5	2	2	4	6	5	6	5	1	1	2	6	1	2	3	4	2	3	1	3	1	4	3	2	5	2	8	2	3	2	2	4	10	8	10
16.6667		3	0	2	5	2	1	2	7	4	3	9	8	5	6	3	3	4	2	6	3	5	1	3	3	4	1	5	2	3	4	1	3	4	4	4	2	2	4	3	7	3	3	3	1	3	7	4	3
16.8333		5	0	4	4	2	4	2	10	7	3	8	8	6	9	0	3	4	6	6	3	4	1	1	4	3	2	3	1	4	3	2	5	3	5	4	2	0	4	1	6	3	5	2	3	5	10	7	3
17		4	1	3	4	1	0	5	10	6	3	10	12	5	9	3	3	3	4	8	3	4	1	3	3	3	2	2	1	8	5	3	4	4	4	3	1	0	5	2	7	3	1	2	3	8	10	6	3
17.1667		3	1	1	0	0	1	0	12	4	3	11	7	11	8	2	2	4	6	3	4	3	0	1	2	3	1	4	4	5	3	1	4	3	1	4	4	1	4	2	8	1	0	2	2	6	12	4	3
17.3333		3	0	3	1	0	1	1	9	8	6	9	9	5	6	4	1	4	5	5	5	2	0	4	4	2	1	3	4	4	3	0	3	6	3	1	3	2	2	2	8	2	1	3	2	3	9	8	6
17.5		5	1	2	0	1	0	2	10	10	5	10	11	6	5	3	2	4	8	5	4	2	0	2	3	5	1	3	6	4	2	0	5	3	3	4	3	2	4	3	6	3	2	1	3	5	10	10	5
17.6667		3	2	2	1	0	1	2	9	6	4	11	7	5	5	4	2	5	7	4	5	2	1	3	3	5	1	0	1	3	3	2	4	4	2	2	2	3	3	3	6	6	1	0	2	4	9	6	4
17.8333		5	1	1	2	0	1	3	7	7	4	9	8	5	6	3	2	2	6	6	4	2	0	4	3	4	3	4	1	1	3	2	3	5	2	2	2	1	1	2	7	3	2	2	3	4	7	7	4
18		6	1	1	2	2	0	1	13	7	4	11	6	4	7	2	4	4	6	7	6	2	0	3	3	7	2	3	3	3	6	1	4	3	3	1	2	0	2	1	5	2	2	3	2	3	13	7	4
18.1667		7	1	1	3	1	2	2	13	6	5	12	6	7	8	1	2	3	4	4	4	5	0	4	4	4	2	1	2	2	2	2	5	3	3	3	2	2	3	3	4	2	1	4	2	3	13	6	5
18.3333		4	2	3	0	2	0	2	8	6	5	12	6	3	8	2	3	1	4	3	5	4	1	2	2	6	1	3	3	5	4	2	4	4	3	4	2	2	2	2	5	0	1	3	2	4	8	6	5
18.5		4	0	1	1	1	1	4	8	6	7	7	9	7	6	1	4	2	3	5	4	4	0	0	1	4	1	6	3	2	3	1	3	3	2	2	3	2	3	2	7	2	1	3	2	7	8	6	7
18.6667		5	2	1	2	4	1	2	15	7	3	12	8	5	4	1	1	1	4	4	6	3	0	0	2	2	1	2	2	2	6	1	4	3	3	1	2	0	2	0	7	1	1	2	3	5	15	7	3
18.8333		3	2	1	0	2	3	2	5	7	4	9	10	4	5	4	1	2	3	8	3	1	0	1	2	3	1	1	4	1	3	0	5	1	2	0	2	3	3	1	9	1	0	1	1	5	5	7	4
19		4	0	1	3	2	1	3	12	5	3	8	10	5	7	2	4	4	4	7	4	3	1	1	1	4	1	3	2	3	5	0	4	1	2	0	3	3	2	0	7	2	1	2	3	5	12	5	3
19.1667		5	1	0	2	1	1	1	13	5	5	10	8	5	4	2	4	3	3	4	5	3	1	0	2	3	1	1	1	4	3	1	2	1	2	1	0	1	2	3	5	1	3	1	1	4	13	5	5
19.3333		2	2	2	2	0	1	2	8	7	3	8	9	3	4	2	5	2	6	4	5	4	1	1	2	2	2	2	1	2	2	1	3	1	2	2	2	1	2	3	4	1	1	1	4	5	8	7	3
19.5		3	2	0	1	0	1	0	12	6	6	6	7	5	6	3	4	2	3	5	2	2	1	0	1	3	1	4	3	4	2	1	2	0	3	1	3	0	2	3	4	2	0	1	3	4	12	6	6
19.6667		5	2	1	1	0	1	1	13	5	4	7	9	5	3	3	5	3	2	5	2	5	0	0	1	4	1	1	3	2	1	0	2	1	1	1	2	1	2	2	6	2	1	5	3	2	13	5	4
19.8333		6	0	0	1	2	1	0	8	6	4	10	6	6	7	1	3	1	3	4	1	5	1	1	1	4	1	1	1	6	2	0	2	1	4	0	5	1	1	1	7	2	1	2	2	5	8	6	4
20		6	3	2	2	0	1	2	13	2	6	11	6	3	6	2	5	3	5	4	1	2	1	0	2	2	1	1	1	2	2	0	4	2	2	0	3	0	3	2	4	4	0	0	3	3	13	2	6
20.1667		5	2	0	2	0	1	1	7	7	4	8	8	3	5	3	2	3	2	3	3	2	1	1	2	3	1	2	1	5	3	1	3	1	1	1	3	0	1	1	5	2	1	2	1	5	7	7	4
20.3333		3	3	1	2	0	0	1	10	6	4	8	9	3	4	3	4	1	3	1	2	4	0	2	1	1	1	5	0	3	2	0	3	1	1	1	3	2	3	0	5	2	0	2	2	5	10	6	4
20.5		2	1	2	1	0	0	2	9	5	4	7	4	2	6	2	3	2	5	3	3	5	0	1	2	5	2	4	1	1	0	0	4	1	4	2	5	0	3	2	3	1	1	0	4	4	9	5	4
20.6667		3	1	2	1	0	1	1	9	2	3	6	7	4	5	3	2	6	3	4	2	4	0	1	1	6	2	4	3	3	0	0	2	1	2	0	3	0	3	1	3	0	4	2	1	7	9	2	3
20.8333		3	0	3	0	1	0	3	8	2	7	7	8	5	4	2	2	1	2	4	0	5	0	0	2	2	2	2	2	3	0	0	1	1	3	0	1	0	1	1	5	3	1	1	2	6	8	2	7
21		4	0	1	1	1	0	2	8	3	5	10	4	3	4	2	2	5	2	4	1	6	0	0	2	2	2	2	0	6	2	0	1	2	1	0	1	1	5	2	7	2	1	0	1	5	8	3	5
21.1667		2	0	2	0	0	1	2	12	2	5	8	9	2	5	1	4	3	2	4	2	4	0	0	1	2	2	2	3	5	0	0	4	1	1	0	3	2	2	0	4	1	0	2	2	4	12	2	5
21.3333		4	2	1	0	0	1	0	6	3	4	7	6	4	5	2	3	1	2	4	2	2	0	0	2	3	1	3	2	1	2	0	2	1	2	1	4	3	3	0	5	4	0	0	1	4	6	3	4
21.5		3	0	3	0	0	2	0	9	5	2	5	7	3	4	4	3	2	5	3	1	2	0	0	1	4	1	3	2	3	1	0	3	3	2	0	2	2	2	0	4	4	0	5	1	4	9	5	2
21.6667		3	1	2	1	0	2	0	9	3	4	3	8	2	4	3	1	1	3	3	2	1	2	0	1	2	1	2	2	3	0	2	1	3	2	1	3	2	1	0	6	1	0	1	2	3	9	3	4
21.8333		4	1	1	0	0	0	3	12	4	5	6	8	6	3	3	4	1	5	6	0	4	1	0	1	2	1	4	0	5	0	1	3	0	2	0	2	2	2	1	5	2	0	1	0	2	12	4	5
22		3	1	1	0	0	1	1	8	3	5	6	6	4	3	2	2	1	1	4	1	1	0	2	1	3	0	0	2	3	1	2	0	1	1	0	1	1	2	3	5	2	0	1	0	5	8	3	5
22.1667		5	1	1	2	0	0	2	9	4	6	6	9	5	5	4	2	2	2	5	2	1	0	1	1	2	1	3	1	5	1	1	1	0	1	0	1	1	1	0	5	0	1	1	0	3	9	4	6
22.3333		4	1	3	1	0	0	1	9	3	5	5	8	1	4	1	2	1	3	4	2	3	0	0	1	2	1	4	1	4	1	1	1	0	2	1	3	1	2	0	6	1	2	1	0	2	9	3	5
22.5		4	0	2	1	0	1	1	10	6	5	9	8	2	5	2	4	1	2	5	0	2	1	0	1	1	2	5	0	2	1	0	0	0	2	0	3	1	1	1	4	2	1	2	0	2	10	6	5
22.6667		4	1	1	0	0	0	1	5	5	5	9	7	5	2	0	2	2	2	4	0	2	2	1	1	2	2	2	0	3	3	1	2	0	1	0	1	0	1	1	4	2	2	1	0	2	5	5	5
22.8333		4	0	1	0	1	0	0	6	2	3	11	7	3	6	1	2	2	3	5	2	1	1	2	1	3	2	3	1	3	1	1	2	0	1	0	1	0	1	2	6	1	1	3	0	2	6	2	3
23		3	0	0	0	0	1	0	6	2	2	8	6	6	3	3	2	2	1	2	1	2	0	0	1	4	2	2	1	1	1	0	1	0	0	0	0	0	2	1	6	1	2	2	0	3	6	2	2
23.1667		3	1	1	1	0	0	1	4	5	1	9	9	7	0	4	1	1	1	5	2	2	0	1	2	1	2	1	1	3	0	1	2	0	2	0	4	1	1	3	5	2	1	2	1	2	4	5	1
23.3333		5	1	2	0	0	0	0	6	3	3	6	8	2	0	3	2	2	2	5	1	3	0	1	2	1	2	1	0	3	1	0	2	0	0	0	2	0	1	0	4	0	3	2	1	2	6	3	3
23.5		2	0	3	2	0	0	0	7	3	3	7	4	2	3	2	1	4	1	2	2	0	2	0	1	3	1	0	1	2	0	1	1	0	2	1	3	0	2	2	4	1	2	2	3	2	7	3	3
23.6667		4	0	0	1	1	0	0	8	1	3	10	6	2	2	4	1	4	1	4	4	2	1	2	0	1	1	0	1	2	1	1	1	0	1	0	3	1	0	2	3	2	3	1	0	3	8	1	3
23.8333		3	0	2	0	0	0	1	7	4	2	8	4	2	4	2	2	1	4	3	2	2	0	2	1	3	2	1	2	2	0	0	1	0	1	0	4	2	3	2	4	2	1	2	2	1	7	4	2
24		2	0	1	1	0	0	0	9	1	4	7	4	2	3	3	1	0	6	2	3	3	1	1	3	3	1	0	2	2	0	0	2	0	0	2	1	1	1	3	4	1	3	2	1	3	9	1	4
24.1667		1	0	1	1	1	1	1	5	4	4	9	8	4	4	4	1	0	2	3	0	5	1	1	2	2	3	2	2	2	0	0	1	0	0	0	0	0	0	3	3	1	1	2	1	3	5	4	4
24.3333		2	1	1	0	1	0	0	8	3	3	9	6	5	1	1	2	1	0	2	1	1	0	2	1	2	2	3	2	2	1	1	3	0	1	0	0	1	3	1	4	1	2	5	2	1	8	3	3
24.5		3	0	1	0	1	0	1	10	1	2	4	6	2	3	5	2	0	1	3	3	2	0	2	1	4	1	0	2	0	0	1	1	0	1	0	1	0	2	2	4	0	2	1	0	2	10	1	2
24.6667		2	0	1	0	0	0	0	9	3	2	8	4	2	2	2	2	3	0	0	1	3	0	1	3	4	2	0	3	3	0	1	2	1	0	0	0	0	1	0	3	0	0	0	1	3	9	3	2
24.8333		4	0	2	1	0	0	0	7	4	2	6	6	3	5	3	2	1	0	2	1	4	0	1	2	4	1	3	1	2	1	1	2	1	0	2	2	2	1	1	2	0	0	1	1	4	7	4	2
25		1	1	1	0	0	0	1	4	4	2	4	6	3	4	2	3	1	2	0	1	2	0	0	1	0	1	2	3	2	1	2	1	1	1	0	1	0	1	1	3	0	1	1	1	3	4	4	2
25.1667		3	1	2	0	0	1	1	9	2	4	6	7	3	2	2	3	3	1	0	1	2	1	0	1	1	1	2	1	1	0	0	2	1	1	1	2	0	2	0	3	0	2	4	0	6	9	2	4
25.3333		2	0	0	1	0	1	2	9	6	3	9	4	4	1	2	1	2	3	1	2	2	2	0	1	3	1	3	1	3	0	0	4	0	0	0	0	0	1	0	3	0	1	1	2	3	9	6	3
25.5		2	0	2	1	0	0	1	5	3	3	5	7	4	0	1	3	0	1	2	1	5	0	0	2	3	2	3	1	2	0	0	1	0	0	0	0	0	0	2	4	1	0	0	1	1	5	3	3
25.6667		3	0	1	0	0	0	0	5	3	2	8	6	2	0	1	3	1	3	0	1	2	0	0	1	1	2	2	2	1	0	1	1	1	0	0	1	0	0	1	2	1	0	1	0	1	5	3	2
25.8333		2	0	3	1	1	1	0	8	3	0	9	11	1	1	0	2	1	1	2	3	4	1	0	1	1	2	0	2	1	1	0	2	0	1	0	1	1	0	2	2	0	2	1	0	2	8	3	0
26		1	0	1	0	0	0	0	8	2	1	5	7	6	0	2	2	2	1	2	1	3	0	0	2	1	1	0	1	2	1	0	1	0	0	0	0	0	0	0	2	1	0	0	0	1	8	2	1
26.1667		2	0	2	2	1	0	0	7	1	2	4	7	2	0	2	2	1	0	2	1	3	0	1	1	1	1	2	1	3	0	1	2	0	0	1	0	1	0	0	3	0	3	1	1	2	7	1	2
26.3333		2	0	1	1	0	0	0	9	3	2	9	6	1	2	2	3	1	1	4	2	3	0	0	1	1	1	0	2	4	0	1	0	0	0	0	1	1	1	1	2	0	0	2	0	2	9	3	2
26.5		1	1	1	0	1	1	0	8	2	3	6	4	3	2	1	1	2	2	1	0	3	0	0	1	0	1	1	2	2	0	1	2	1	2	0	0	2	1	1	3	1	0	0	1	1	8	2	3
26.6667		3	0	0	0	1	1	1	5	1	2	7	9	1	2	2	3	1	2	2	2	4	0	0	1	1	1	1	3	2	0	1	3	1	0	0	1	2	0	1	3	0	0	2	1	1	5	1	2
26.8333		3	0	0	0	1	0	0	7	3	4	7	7	0	0	1	5	1	0	2	0	5	0	1	1	2	1	0	2	2	0	0	1	1	0	0	1	2	0	0	3	0	0	3	0	2	7	3	4
27		3	1	0	1	1	0	0	7	2	2	4	5	0	0	1	3	1	1	1	2	4	1	1	1	0	1	1	1	1	1	1	3	0	0	0	0	0	0	1	2	0	1	1	1	1	7	2	2
27.1667		5	0	1	0	0	0	1	5	2	3	5	8	1	1	2	3	2	0	1	2	5	0	0	1	1	3	2	2	4	2	0	1	0	0	0	1	1	0	1	2	0	1	2	0	1	5	2	3
27.3333		4	0	0	1	0	1	0	7	2	1	9	4	1	1	1	0	0	0	2	1	1	0	0	2	0	2	1	1	3	1	1	2	0	0	0	0	2	0	0	1	0	1	1	1	2	7	2	1
27.5		3	0	0	0	0	0	1	6	1	1	8	6	1	0	3	1	2	1	2	1	2	1	0	2	0	2	1	2	0	1	1	1	0	0	0	0	0	0	0	3	1	0	2	1	1	6	1	1
27.6667		2	0	0	1	0	1	0	7	3	2	5	5	2	2	2	1	1	3	1	0	1	0	0	1	2	1	2	2	1	0	1	0	0	0	0	1	1	0	1	4	0	0	3	0	1	7	3	2
27.8333		3	0	1	2	0	1	0	5	3	1	7	4	1	1	0	1	0	0	1	1	0	0	0	1	1	3	0	1	0	1	1	1	0	0	0	0	0	0	0	5	0	0	0	1	2	5	3	1
28		4	0	1	0	0	1	0	6	2	1	7	4	2	0	1	2	1	1	0	1	2	0	0	1	0	2	1	1	1	0	1	1	0	0	0	0	0	0	0	2	0	0	1	1	1	6	2	1
28.1667		3	0	1	0	0	0	0	5	1	1	7	6	2	2	3	0	0	3	0	1	1	0	0	0	0	1	2	3	0	1	2	1	0	0	0	1	0	1	1	2	0	0	1	1	4	5	1	1
28.3333		2	0	0	1	1	0	0	4	2	1	8	6	3	2	1	2	1	3	0	2	0	0	1	1	1	2	1	0	0	0	0	1	0	0	0	0	0	0	1	4	0	0	1	0	2	4	2	1
28.5		3	0	0	1	0	0	0	6	3	1	7	5	2	1	0	2	1	1	0	1	1	1	0	1	1	2	1	0	0	1	0	1	0	0	0	1	0	0	1	2	0	1	1	0	0	6	3	1
28.6667		4	0	0	0	0	0	0	8	3	0	7	7	0	0	0	2	1	1	0	1	0	1	0	1	1	1	1	0	1	0	0	0	0	0	0	0	0	1	1	2	0	0	0	0	2	8	3	0
28.8333		2	0	0	1	0	2	0	7	2	1	6	5	1	2	1	1	1	2	0	1	0	0	0	1	1	1	0	0	0	0	0	1	0	0	0	0	0	1	0	2	0	2	0	1	1	7	2	1
29		4	0	1	0	0	0	0	7	0	2	4	5	2	3	0	4	0	1	1	3	1	0	0	1	0	2	1	1	0	0	0	0	0	0	0	0	0	1	2	3	0	2	0	0	1	7	0	2
29.1667		4	0	1	1	0	0	0	6	2	2	5	7	0	1	0	3	0	4	0	0	1	0	1	1	2	1	0	0	1	1	0	0	0	0	0	1	0	0	1	3	0	0	0	0	6	6	2	2
29.3333		3	0	1	0	0	0	0	7	1	1	3	6	1	1	1	2	1	2	0	3	0	0	0	1	1	1	1	0	0	1	0	0	0	0	0	3	0	1	0	3	1	0	0	1	5	7	1	1
29.5		1	0	0	1	0	1	0	8	2	0	8	3	1	0	1	2	0	1	1	1	0	0	0	1	2	2	1	0	0	0	0	0	0	0	0	1	0	0	0	2	0	0	0	0	1	8	2	0
29.6667		2	0	1	0	0	0	1	8	2	2	6	6	3	0	0	1	1	1	1	0	0	0	0	1	1	1	2	0	1	0	0	0	0	0	0	1	0	0	0	3	1	2	0	0	1	8	2	2
29.8333		2	0	1	1	0	0	0	5	1	1	5	5	2	0	2	2	0	2	1	1	0	1	0	1	1	1	1	0	1	1	0	1	0	0	0	1	0	0	0	5	2	0	1	0	2	5	1	1
30		2	0	0	2	0	0	0	6	2	1	6	5	2	2	1	3	1	1	1	1	0	1	0	1	2	1	0	1	0	1	0	0	0	0	0	1	0	0	0	3	1	1	0	0	3	6	2	1
30.1667		2	0	0	1	0	1	0	8	3	2	5	7	2	2	1	3	0	1	2	0	0	0	0	1	1	1	0	2	0	1	0	0	0	0	0	0	0	0	0	3	0	1	1	0	2	8	3	2
30.3333		1	0	0	1	0	0	0	7	3	2	4	7	3	0	0	2	1	0	2	1	1	0	1	2	0	1	0	0	1	1	0	0	0	0	0	1	0	0	0	3	0	2	1	0	1	7	3	2
30.5		3	0	0	0	0	0	0	7	3	1	8	9	2	0	0	2	0	1	2	2	1	0	0	2	1	2	0	2	0	1	0	0	0	0	0	1	0	0	0	2	0	0	0	0	1	7	3	1
30.6667		2	0	0	0	0	1	0	6	2	1	6	6	2	1	1	2	0	0	1	0	2	0	0	2	1	1	0	0	1	1	0	0	0	0	0	0	0	0	0	5	0	2	2	1	2	6	2	1
30.8333		2	0	1	1	0	0	0	5	4	1	6	4	3	0	0	2	0	1	1	1	2	0	0	1	1	1	1	0	1	0	0	0	0	0	0	0	0	0	1	3	0	0	0	2	1	5	4	1
31		0	0	1	0	0	0	1	7	2	1	4	6	2	0	0	1	1	0	0	0	2	0	0	1	1	1	0	0	0	0	0	0	0	0	0	0	0	1	0	3	0	0	1	0	1	7	2	1
31.1667		3	0	2	1	0	0	1	9	1	2	1	7	2	1	0	0	1	0	0	1	1	0	0	2	0	1	0	0	0	0	0	1	0	0	1	1	1	0	0	3	0	0	0	1	3	9	1	2
31.3333		3	0	1	1	0	0	0	8	1	2	4	7	1	2	1	1	0	1	2	1	2	0	0	1	1	1	0	1	1	0	0	1	0	0	0	2	1	1	0	4	1	0	1	1	2	8	1	2
31.5		1	0	0	2	0	0	0	9	2	0	3	4	3	0	0	1	1	0	3	1	0	0	0	1	1	1	0	0	2	1	0	1	0	0	0	1	0	1	2	3	0	0	0	0	1	9	2	0
31.6667		1	0	1	1	0	0	0	9	2	0	6	6	2	1	0	1	0	0	1	2	0	0	0	1	2	0	0	0	0	0	0	0	0	0	0	0	1	2	2	1	1	0	1	0	1	9	2	0
31.8333		2	0	0	1	0	0	0	8	1	0	3	10	2	1	2	2	0	1	1	0	0	0	0	1	1	0	0	1	0	0	0	0	0	1	0	1	0	2	1	2	0	0	0	1	0	8	1	0
32		0	0	2	0	0	0	0	6	1	1	3	6	1	2	0	1	0	0	2	0	0	0	0	1	1	1	0	0	0	0	0	1	0	0	0	0	0	1	0	2	1	0	2	1	1	6	1	1
32.1667		0	0	0	1	0	0	0	9	0	2	7	5	0	1	1	1	0	0	2	0	2	0	1	1	0	1	0	1	0	0	0	1	0	0	1	1	0	2	1	2	0	0	0	1	2	9	0	2
32.3333		0	0	0	0	0	0	0	3	1	2	4	6	1	1	2	2	0	1	3	0	1	0	0	1	1	1	0	1	1	0	0	0	0	0	0	1	0	2	1	2	0	0	1	0	2	3	1	2
32.5		0	0	0	0	0	0	0	5	1	1	4	7	1	0	0	4	1	1	1	1	1	0	0	1	0	2	0	0	2	0	0	2	0	0	0	0	0	1	0	4	0	0	1	0	1	5	1	1
32.6667		1	0	0	1	0	0	0	5	0	2	2	2	1	1	0	1	0	1	1	0	1	0	0	1	0	2	0	0	1	0	0	1	0	0	0	1	0	2	2	3	0	0	1	0	0	5	0	2
32.8333		2	0	0	0	0	0	0	5	1	1	3	4	2	0	0	1	0	2	3	2	1	0	0	1	0	2	0	0	1	0	0	0	0	0	0	0	0	0	2	3	0	1	1	0	2	5	1	1
33		1	0	0	0	0	0	0	8	0	1	8	4	3	0	2	2	1	2	2	0	0	0	0	1	1	1	0	1	1	0	0	1	0	0	1	0	0	0	2	2	1	0	1	0	1	8	0	1
33.1667		0	0	1	0	0	0	0	6	2	2	3	5	1	0	0	2	1	0	1	0	0	0	0	1	1	1	0	0	2	2	0	0	0	0	1	0	0	0	0	2	1	0	0	0	1	6	2	2
33.3333		0	0	2	0	0	0	0	5	1	3	6	3	1	0	2	1	0	2	1	0	2	0	0	1	1	1	0	1	1	0	0	1	0	0	0	0	0	1	0	4	1	0	2	0	1	5	1	3
33.5		0	1	1	1	0	0	0	8	3	2	1	4	1	0	1	2	1	2	3	0	0	0	0	1	1	1	0	1	1	1	0	0	0	0	0	0	0	1	1	2	0	0	0	0	1	8	3	2
33.6667		0	0	1	0	0	0	0	6	0	1	3	4	2	1	0	0	2	1	1	0	1	0	0	1	0	1	1	0	1	1	0	1	0	0	1	0	0	1	0	3	0	1	1	0	1	6	0	1
33.8333		3	0	0	0	0	0	0	5	2	2	4	4	0	0	0	0	1	1	1	0	2	0	1	1	1	1	0	0	1	0	0	2	0	0	0	1	0	2	1	3	1	0	0	0	1	5	2	2
34		0	0	2	0	0	0	0	5	2	2	2	5	2	0	0	1	0	2	1	1	2	0	0	0	1	1	0	0	0	0	0	1	0	0	0	1	0	0	1	3	0	0	0	0	1	5	2	2
34.1667		0	0	0	0	0	0	0	8	1	1	5	4	1	1	1	2	0	1	1	0	1	0	1	0	0	1	0	0	2	1	0	1	0	0	1	0	0	1	0	3	0	1	0	0	0	8	1	1
34.3333		1	0	1	0	0	0	0	6	2	3	3	4	1	2	1	0	2	2	1	1	1	0	1	0	0	1	0	0	1	0	0	0	0	0	0	1	0	1	3	1	0	0	0	0	1	6	2	3
34.5		0	0	1	0	0	0	0	5	1	1	0	5	3	0	1	0	1	1	1	0	1	0	1	0	0	0	0	0	1	0	0	1	0	0	0	0	0	0	0	0	0	0	0	0	0	5	1	1
34.6667		1	0	0	0	0	0	0	7	5	2	0	9	1	0	0	0	1	2	0	1	1	0	0	0	0	1	0	0	0	0	0	0	0	0	0	0	0	0	1	1	0	0	0	0	1	7	5	2
34.8333		0	0	0	0	0	0	0	5	1	2	1	5	1	1	1	0	0	2	1	0	1	0	2	0	1	1	0	0	1	0	0	0	0	0	0	0	0	1	0	0	0	0	0	0	1	5	1	2
35		0	0	0	0	0	0	0	6	1	2	1	6	2	0	0	0	0	1	1	1	1	0	2	1	0	1	0	0	0	0	0	0	0	0	0	1	0	1	1	1	0	0	1	0	0	6	1	2
35.1667		0	0	0	1	0	0	0	7	1	1	3	5	2	0	0	2	0	1	0	1	2	0	2	0	0	1	0	0	2	0	0	1	0	0	0	1	0	0	0	0	0	0	0	0	1	7	1	1
35.3333		0	0	0	1	0	0	0	6	2	2	1	3	3	0	0	0	0	2	1	0	1	0	1	0	0	1	1	0	0	0	0	0	0	0	0	1	0	1	0	2	0	0	1	0	1	6	2	2
35.5		2	0	0	1	0	0	0	2	0	2	1	6	3	0	0	0	0	2	0	0	2	0	0	1	0	0	0	0	0	1	0	0	0	0	0	1	0	0	2	1	1	0	0	0	1	2	0	2
35.6667		0	0	1	0	0	0	0	4	1	2	2	4	3	0	1	0	0	1	0	0	1	0	0	0	0	1	0	0	0	0	0	0	0	0	0	1	0	1	0	1	0	0	1	0	1	4	1	2
35.8333		0	0	0	0	0	0	0	2	0	2	4	3	1	0	0	2	0	2	1	0	0	0	2	1	1	1	0	0	0	0	0	0	0	0	0	0	0	0	0	1	0	0	1	0	1	2	0	2
36		2	0	0	0	0	0	0	2	1	2	1	4	2	0	0	1	0	2	1	0	0	0	1	0	2	1	0	0	0	0	0	0	0	0	0	0	0	0	0	2	0	0	0	0	1	2	1	2
36.1667		1	0	0	0	0	0	0	3	3	3	2	2	2	0	0	1	0	2	0	0	0	0	1	0	0	0	0	0	0	0	0	1	0	0	0	1	0	0	0	1	0	1	0	0	0	3	3	3
36.3333		1	0	0	1	0	0	0	3	3	2	1	5	0	0	0	1	0	0	1	0	0	1	0	1	0	1	0	0	0	1	0	0	0	0	0	0	0	0	0	4	0	0	1	0	1	3	3	2
36.5		0	0	0	0	0	0	0	6	1	1	0	3	1	0	0	1	0	2	0	0	0	0	1	1	0	0	0	0	0	0	0	0	0	0	0	0	0	0	0	3	0	0	1	0	0	6	1	1
36.6667		1	0	0	0	0	0	0	9	4	0	3	4	0	0	0	0	0	0	0	0	1		0	1	1	0	0	0	0	0	0	0	0	0	0	0	0	0	0	2	0	0	0	0	1	9	4	0
36.8333		1	0	0	0	0	0	0	3	1	0	2	4	0	0	0	1	0	1	0	0	1	0	0	1	0	0	0	0		0	0	0	0	0	0	0	0	0	0	2	0	0	0	0	3	3	1	0
[truncated: 147 more columns]

## Sheet: Graph 5e
	Starve					aa's + concan					aa's
		Total cells	No. of cells responding	% of cells responding			Total cells	No. of cells responding	% of cells responding			Total cells	No. of cells responding	% of cells responding
	1	63	1	1.5873		1a	72	20	27.7778		1a	63	28	44.4444
	2	60	1	1.66667		1b	78	28	35.8974		1b	41	19	46.3415
	3	70	1	1.42857		1c	64	15	23.4375		1c	53	23	43.3962
						2a	87	28	32.1839		2a	66	27	40.9091
						2b	90	25	27.7778		2b	54	38	70.3704
						2c	91	32	35.1648		2c	68	37	54.4118
						3a	77	23	29.8701		3a	63	34	53.9683
						3b	72	18	25		3b	61	36	59.0164
						3c	80	19	23.75		3c	69	38	55.0725
											4a	91	40	43.956
											4b	79	24	30.3797
											4c	75	23	30.6667
											5a	61	23	37.7049
											5b	74	30	40.5405
											5c	66	29	43.9394
											6a	73	37	50.6849
											6b	74	36	48.6486
											6c	80	30	37.5

## Sheet: Graph 5f
	aa's + EGF + Ins					aa's + conc					aa's
		Total cells	No. of cells responding	% of cells responding			Total cells	No. of cells responding	% of cells responding			Total cells	No. of cells responding	% of cells responding
	1a	60	55	91.6667		1a	48	20	41.6667		1a	42	19	45.2381
	1b	31	19	61.2903		1b	59	15	25.4237		1b	58	26	44.8276
	1c	44	37	84.0909		1c	57	19	33.3333		1c	39	27	69.2308
	2a	41	36	87.8049		2a	43	11	25.5814		2a	48	18	37.5
	2b	45	40	88.8889		2b	53	7	13.2075		2b	61	27	44.2623
	2c	53	46	86.7925		2c	59	25	42.3729		2c	55	26	47.2727
	3a	56	49	87.5		3a	44	14	31.8182		3a	59	31	52.5424
	3b	46	38	82.6087		3b	45	11	24.4444		3b	47	34	72.3404
	3c	54	51	94.4444		3c	51	23	45.098		3c	61	28	45.9016
	4a	35	30	85.7143
	4b	47	41	87.234
	4c	43	42	97.6744
