# Supplementary material for: Dynamics of mTORC1 activation in response to amino acids
Source: eLife. 2016 Oct 11;5:e19960. doi: 10.7554/eLife.19960 (PMC5059141; doi:10.7554/eLife.19960)
Supplement: Figure 6—source data 1. — DOI: http://dx.doi.org/10.7554/eLife.19960.017 [file elife-19960-fig6-data1.xlsx]

## Sheet: Sheet1
		121 cells
		FA recovery
		1 1 a	1 1 b	1 1 c	1 1 d	1 1 e	1 1 f	1 1 g	1 2 a	1 2 b	1 2 c	1 2 d	1 2 e	1 2 f	1 3 a	1 3 b	1 3 c	1 3 d	1 3 e	1 3 f	1 3 g	2 1 a	2 1 b	2 1 c	2 1 d	2 1 e	2 1 f	2 2 a	2 2 b	2 2 c	2 2 d	2 2 e	F 2 3 a	F 2 3 b	F 2 3 c	3 1 a	3 1 b	3 1 c	3 1 d	3 1 e	3 1 f	3 1 g	3 2 a	3 2 b	3 2 c	3 2 d	3 2 e	3 3 b	3 3 c
Time (mins)
0		1	1	0	6	3	2	1	1	0	0.5	0	2	0	3	3	1	8	2.5	6	3	2	0	0	0	1	1	0	0	3	0	0	8.33333	21	18	0	2	0	1	0	0	0	4	1	3	1	4	2	0
1.33333		2	3	3	8	3	2	2	0	0	0	0	0	0	6	1	2	11	4	5.33333	1	0	0	0	1	0	1	0	0	2	0	1	10.6667	22	14	0	2	0	2	1	3	1	2	2	0	0	3	5	0
1.5		1	3	0	6	1	3	3	0	0	0.5	0	0	0	7	3	4	8	2.5	5	3	1	0	0	2	1	0	1	1	1	2	3	7.66667	19	14	1	0	1	1	0	4	0	1	1	0	0	2	3	0
1.66667		0	5	2	7	1	2	4	0	0	0.5	0	1	1	3	1	4	11	2.5	5.33333	3	0	1	2	1	1	1	0	0	0	0	2	6.66667	21	22	0	1	2	0	2	2	1	2	4	6	0	6	2	0
1.83333		2	1	2	5	1	3	2	0	0	0.5	0	0	1	7	2	4	8	5	6.33333	4	0	0	0	4	1	0	0	1	0	0	2	6	14	12	0	1	0	0	0	0	0	1	1	0	1	4	1	0
2		1	0	5	7	2	5	3	0	0	0.5	0	0	1	4	2	4	0	2.5	6	5	0	0	0	0	0	0	1	0	0	0	0	7.33333	21	13	0	1	1	0	0	0	0	3	1	0	1	3	6	0
2.16667		0	2	4	8	3	4	1	1	0	0.5	0	0	0	3	4	4	0	1.5	5.33333	3	1	0	0	2	0	1	1	0	1	1	1	10	23	17	1	3	1	0	3	1	0	3	2	4	2	4	5	1
2.33333		0	1	1	6	0	7	6	0	0	0	0	1	0	2	1	5	1	3	4.66667	3	0	1	1	3	0	1	0	0	0	0	2	5.66667	17	13	0	1	1	0	1	3	1	3	0	4	1	2	3	1
2.5		3	1	1	11	2	8	2	0	0	1	1	1	0	3	3	2	2	3	6	7	0	0	1	1	0	0	0	0	0	0	0	5.66667	17	14	1	1	1	0	0	0	1	7	1	2	1	3	7	0
2.66667		0	3	3	9	2	9	3	0	0	0	0	0	0	3	2	7	4	1.5	7	0	1	0	0	0	0	0	2	1	0	1	1	7	18	16	1	1	2	1	1	1	0	2	1	3	0	2	10	2
2.83333		0	0	3	8	2	3	4	0	0	0	0	1	2	3	1	3	2	1.5	7	4	0	0	0	1	0	1	0	0	0	0	0	4.66667	21	14	0	1	1	1	4	2	0	1	0	4	1	2	5	1
3		1	1	2	4	3	7	6	1	0	0	0	1	1	4	0	1	2	1.5	5	4	1	1	0	1	1	0	0	0	0	0	1	9	24	10	1	4	2	0	0	2	0	0	3	2	0	2	6	0
3.16667		1	1	4	6	2	6	4	0	0	0	0	2	1	1	2	2	5	1	7	3	0	0	0	1	1	0	0	0	0	0	1	8.66667	22	12	1	0	0	0	0	2	0	2	3	4	0	6	6	0
3.33333		3	2	2	5	3	2	2	1	0	0.5	0	1	0	1	1	4	4	1.5	6.66667	1	0	0	1	0	0	0	1	1	0	1	1	6.66667	19	12	1	1	2	0	1	3	0	1	0	3	2	5	5	0
3.5		2	1	2	5	3	4	2	0	0	1	0	0	1	4	8	5	5	2	7	6	0	0	0	2	0	1	1	3	2	1	0	6	19	19	0	2	1	1	0	0	0	1	1	5	0	6	11	0
3.66667		1	1	2	2	3	2	3	0	0	1	1	3	0	5	2	5	2	3	3.66667	2	0	0	0	3	0	0	0	0	0	3	0	7.33333	19	14	0	2	0	0	1	1	1	1	5	3	0	2	6	0
3.83333		0	2	2	5	2	5	4	0	0	1	0	2	0	3	3	3	5	3.5	7.66667	3	0	0	0	1	0	1	0	1	0	2	1	7	17	15	0	0	3	0	1	2	0	0	2	3	1	4	9	0
4		1	1	3	2	1	2	3	1	0	1.5	0	2	2	7	3	5	3	2.5	7.66667	4	0	0	0	2	0	1	1	1	0	0	0	8.33333	24	17	0	0	3	0	1	0	0	1	1	3	1	4	4	0
4.16667		1	3	1	2	3	5	5	0	0	0	0	1	1	3	5	6	7	2	8.66667	4	0	0	0	3	0	1	0	0	1	0	1	8.66667	21	18	0	1	3	0	1	0	0	0	2	3	2	2	6	1
4.33333		1	2	2	4	1	1	3	0	1	0	0	1	1	4	4	4	6	4	8.66667	7	0	0	0	4	0	0	0	0	0	0	2	5	18	14	1	1	3	0	0	0	1	0	6	3	1	6	10	1
4.5		0	1	2	5	2	5	4	0	0	1.5	0	2	0	2	10	6	6	2.5	8.66667	7	0	0	0	4	1	1	3	4	1	2	1	7.33333	24	13	1	3	3	0	1	1	1	1	8	5	3	3	4	0
4.66667		1	1	3	3	1	5	6	0	0	1.5	0	2	2	2	6	8	4	3.5	7	3	0	0	1	2	0	0	0	3	0	3	2	7.66667	22	17	0	1	2	1	0	1	1	2	3	5	0	3	5	1
4.83333		0	1	2	5	2	1	2	0	0	0	0	1	3	4	9	8	5	5	7.66667	8	0	0	2	2	1	1	2	3	3	3	4	5.33333	17	19	1	1	3	0	0	0	1	2	3	3	4	4	6	2
5		1	0	3	4	1	1	2	0	1	0	0	1	2	3	5	5	5	3	7	8	0	1	0	1	0	0	1	2	0	1	4	6.66667	20	18	0	5	3	2	1	3	0	5	4	2	2	4	7	3
5.16667		0	1	3	4	5	2	2	0	0	1.5	0	2	1	4	9	6	4	4	8.66667	7	1	0	0	2	0	2	2	2	3	1	2	5.66667	22	19	0	2	3	0	1	2	2	1	5	1	0	5	7	2
5.33333		0	1	2	4	3	3	2	0	1	0.5	0	3	2	6	3	8	5	5	7	6	1	0	0	1	0	0	1	1	1	6	1	6.33333	25	15	2	4	6	2	1	4	1	3	6	4	6	4	10	1
5.5		0	2	2	4	2	3	5	0	0	1.5	0	1	0	4	5	7	2	2.5	8	7	1	0	0	4	1	1	1	2	0	1	5	4.33333	15	16	3	3	2	0	1	3	1	2	7	6	5	4	8	2
5.66667		0	1	4	7	2	1	1	0	0	1.5	0	1	5	7	7	9	0	5	8	5	0	0	0	2	0	0	2	2	0	1	2	3.33333	15	17	2	4	3	0	1	6	0	3	5	3	3	1	8	2
5.83333		0	1	3	4	2	2	2	0	0	1	0	3	2	6	7	8	8	3	8	3	1	0	1	1	0	0	0	2	0	2	3	6.66667	10	14	3	5	2	0	1	5	2	5	8	7	6	7	8	1
6		0	0	3	5	1	0	4	0	0	1	0	0	4	4	4	7	4	4	9.66667	4	0	0	2	1	0	0	2	1	2	2	4	5.33333	16	21	3	3	5	1	2	5	1	3	8	2	5	6	9	2
6.16667		0	2	6	4	2	2	4	0	0	0.5	0	3	3	6	7	4	7	4.5	8.66667	2	0	0	0	5	1	0	2	2	0	2	3	7	21	21	3	2	2	0	0	5	1	2	9	3	4	5	8	2
6.33333		3	2	7	3	2	4	6	0	0	0.5	0	1	4	7	9	8	8	4.5	10	9	1	1	0	2	0	1	0	2	1	3	3	8.33333	16	18	2	5	3	1	0	6	1	3	5	1	5	4	9	1
6.5		2	1	6	2	4	5	6	0	0	0	0	2	4	4	7	10	6	3.5	11	5	0	0	0	1	0	0	0	3	1	4	5	7.66667	24	16	5	4	3	0	0	2	1	5	8	3	4	3	8	0
6.66667		0	1	4	6	3	3	4	0	1	0.5	0	2	4	3	4	10	4	4.5	11.3333	10	0	0	0	2	2	0	1	1	1	3	3	9	21	24	6	2	4	1	1	5	3	2	5	3	5	8	7	3
6.83333		0	1	5	4	2	3	6	0	0	0	0	1	3	4	3	13	7	3.5	12.3333	7	0	0	0	2	0	0	0	3	1	0	6	7	21	11	1	1	2	0	1	1	1	4	8	1	6	7	6	4
7		0	1	3	3	1	2	3	0	0	0.5	0	1	4	4	5	6	7	2.5	8.66667	5	1	0	0	3	1	1	5	4	3	3	4	7	23	17	3	2	3	0	1	3	1	5	6	3	4	6	8	1
7.16667		0	4	6	4	2	2	4	0	1	0	0	3	5	2	6	4	6	2.5	8.66667	5	1	0	1	3	1	0	1	0	2	4	4	10.3333	21	12	3	6	6	1	1	3	4	7	8	6	9	7	8	1
7.33333		0	3	2	6	3	4	6	0	0	0.5	0	5	4	3	4	5	3	4	10.3333	5	1	1	1	4	0	2	1	2	3	0	6	6.33333	14	16	3	4	4	0	2	5	1	5	7	7	7	6	5	1
7.5		0	4	5	5	1	2	0	0	0	0.5	0	1	1	3	6	6	7	3.5	10	6	2	0	1	4	0	0	0	6	1	2	2	8.33333	28	27	2	6	5	1	0	5	0	4	10	4	5	9	3	1
7.66667		0	4	4	3	3	1	1	0	1	0.5	0	0	5	3	4	10	5	3	8.33333	5	0	0	1	2	0	0	3	1	2	3	5	7.66667	21	22	3	4	4	0	1	7	0	2	9	2	8	6	5	0
7.83333		1	3	8	3	2	5	5	1	0	0	0	3	3	5	5	8	6	3	8.66667	5	0	1	0	3	3	0	3	1	3	4	5	3.66667	22	18	4	4	3	1	1	5	2	8	8	3	5	11	4	0
8		0	4	5	5	4	3	3	0	0	1	0	4	4	4	4	5	5	4.5	11.3333	9	3	0	1	5	0	2	2	1	3	1	5	10.6667	19	21	3	6	4	1	3	7	0	4	8	8	6	6	7	0
8.16667		0	4	5	4	3	2	6	0	0	1	0	2	4	4	4	5	4	4	6.66667	7	1	1	2	3	1	1	1	2	3	5	7	8.33333	19	19	1	5	5	1	2	5	0	6	5	2	5	4	7	0
8.33333		0	2	4	8	2	3	6	0	0	0.5	0	2	7	5	7	12	7	2.5	11.3333	6	0	0	0	3	0	1	2	3	3	2	5	6.66667	14	21	3	4	3	2	1	2	1	4	5	3	6	8	5	0
8.5		1	4	5	6	2	5	9	0	0	1.5	1	3	2	6	9	7	9	6	12.6667	9	1	0	2	2	1	0	1	4	5	2	7	9	18	17	2	1	6	1	3	7	0	7	9	2	6	6	5	0
8.66667		0	1	6	3	1	2	3	0	0	1	0	5	4	7	3	9	5	4	9.33333	5	1	0	1	5	1	1	1	2	2	3	7	7.33333	14	16	2	1	5	0	3	6	0	3	7	4	5	9	7	0
8.83333		0	2	4	4	1	3	5	0	0	0.5	0	2	5	6	4	10	7	4.5	6.66667	6	0	0	0	4	0	1	3	3	3	3	7	6.66667	16	17	3	5	5	0	5	3	2	6	8	5	4	9	8	1
9		0	4	6	5	2	3	8	0	1	1.5	0	2	2	3	4	11	5	5.5	8	7	0	0	2	3	0	0	2	3	1	3	3	7.33333	16	19	2	2	2	0	1	4	0	4	8	2	4	5	7	2
9.16667		2	2	7	7	2	4	6	0	0	1	0	4	3	4	10	9	7	4	11	6	1	0	1	1	1	0	2	3	5	5	7	9.33333	14	15	2	0	4	0	2	6	1	3	5	8	6	12	10	1
9.33333		0	2	3	7	2	5	8	0	0	0.5	0	2	2	8	9	10	7	5	11.3333	7	1	0	1	1	1	2	5	5	1	8	9	7.33333	18	20	4	4	7	1	4	6	1	6	5	5	7	8	11	0
9.5		2	3	7	9	2	4	5	0	0	1	0	2	3	6	6	8	5	3.5	7.66667	6	0	0	0	3	0	0	3	5	4	2	8	8.33333	16	18	4	4	5	3	4	4	2	6	7	4	9	8	6	1
9.66667		1	2	2	3	2	3	6	0	0	0	0	1	5	4	5	5	7	4	8.66667	6	2	0	2	0	1	1	3	2	3	4	8	9	20	22	1	4	2	1	2	7	1	8	8	6	7	8	7	2
9.83333		0	3	4	7	1	2	4	0	0	1	0	4	5	9	5	13	4	5	7.66667	5	1	0	2	2	1	0	3	6	7	6	5	6.33333	18	19	1	5	2	0	0	4	0	6	7	4	3	6	9	2
10		0	3	6	4	1	3	4	0	1	0	1	2	2	8	5	9	2	2	8.33333	5	1	0	2	2	0	2	1	6	8	3	4	6	18	21	3	3	5	0	5	6	2	9	5	7	6	9	8	0
10.1667		0	3	3	4	4	6	7	0	0	1.5	0	1	1	5	4	10	7	5	9	6	2	0	0	1	0	0	1	4	4	1	7	6.66667	21	22	1	3	2	0	1	2	1	5	7	8	6	7	6	0
10.3333		1	4	4	4	4	4	3	0	0	1.5	0	4	5	7	7	8	5	2.5	7.66667	7	1	0	3	4	1	0	3	5	7	5	6	9.33333	20	20	3	4	3	3	0	8	1	3	3	11	7	10	5	2
10.5		0	2	2	2	2	2	4	0	0	1	1	3	3	6	11	5	5	2.5	11	5	1	0	0	3	1	2	0	8	6	4	8	6	19	18	3	3	3	1	3	5	0	4	3	7	4	10	9	1
10.6667		0	3	3	5	3	1	3	0	0	1.5	0	2	2	6	5	8	4	5.5	9.66667	6	1	0	1	4	1	0	4	2	4	4	6	9	21	17	3	3	2	1	6	3	3	4	3	4	7	9	6	1
10.8333		1	2	3	7	1	3	3	0	0	2.5	2	1	3	5	5	11	5	4.5	12.3333	4	0	1	0	5	0	0	1	2	3	4	4	7.33333	14	17	2	4	3	1	2	2	1	3	4	6	3	5	5	1
11		0	1	6	3	1	3	7	0	0	1.5	2	3	6	5	5	10	7	6.5	10	8	1	0	1	1	2	1	5	4	4	4	9	6.66667	17	23	1	5	1	0	2	3	0	6	7	8	6	7	6	0
11.1667		0	2	6	3	1	7	8	0	0	1	0	2	5	5	7	8	6	6	8.66667	7	0	1	0	2	0	0	5	7	4	1	9	8.66667	20	18	2	4	1	1	2	4	1	3	6	8	8	8	7	1
11.3333		0	2	4	5	3	5	6	0	0	0.5	1	3	2	8	7	7	6	5.5	11.6667	5	0	0	0	0	1	1	7	5	3	6	7	8.33333	21	22	3	3	1	0	5	2	2	8	6	8	8	8	3	0
11.5		1	2	7	3	2	0	5	1	0	1	0	2	2	8	6	10	6	3	9.66667	3	1	0	0	1	1	1	1	6	1	3	14	8.33333	20	23	2	1	1	0	0	3	0	4	5	4	7	9	11	0
11.6667		2	5	2	7	4	6	5	1	0	1	1	2	3	10	12	15	7	6.5	10	5	1	0	1	2	0	1	2	3	6	4	9	10.3333	20	18	1	3	0	2	4	3	1	9	3	6	5	8	7	1
11.8333		1	1	4	8	4	7	3	0	1	1	1	3	4	7	7	8	4	3	9.33333	5	0	0	1	0	0	0	2	6	4	6	5	7	23	18	2	3	1	1	5	5	3	8	6	7	9	9	3	1
12		1	1	1	3	3	3	3	0	0	1	0	4	5	7	6	9	4	5	10.6667	5	0	0	0	0	0	2	6	5	3	4	6	8	18	20	2	2	3	0	3	5	1	5	2	6	9	8	6	1
12.1667		0	3	2	2	2	5	9	0	0	2	0	2	6	5	4	11	5	5	8.33333	5	0	0	0	3	1	1	2	3	3	4	4	8.66667	25	14	2	2	0	0	2	6	1	3	4	7	10	5	10	0
12.3333		0	3	5	3	3	1	5	0	2	1.5	0	5	4	3	8	4	4	7	8.66667	8	0	0	0	1	2	0	2	6	2	3	7	13.3333	18	19	1	1	0	2	5	7	4	10	4	11	9	9	3	1
12.5		0	4	8	4	4	8	6	0	0	1.5	1	2	5	8	13	8	4	9	11	6	0	1	1	0	1	1	4	1	3	4	5	8.66667	21	16	1	3	1	2	5	4	1	5	5	6	9	6	2	2
12.6667		1	3	4	8	3	4	7	2	0	1.5	3	4	5	5	5	12	6	5.5	7.66667	4	1	0	1	0	0	1	1	3	4	2	6	8.66667	19	15	1	2	2	2	2	4	2	1	6	4	8	8	4	1
12.8333		0	2	4	2	2	5	10	0	0	1	4	1	4	4	6	8	4	5	10.3333	3	0	0	0	2	1	2	9	3	2	3	5	7.66667	16	17	2	2	2	0	0	3	1	5	5	8	9	7	6	0
13		2	3	6	5	3	3	8	0	0	1.5	0	2	2	4	8	8	8	5.5	7	6	0	0	0	2	0	1	8	6	2	4	3	6.66667	18	18	0	3	2	1	3	2	1	3	5	7	7	6	4	0
13.1667		1	1	5	3	4	5	7	0	1	2.5	2	3	3	4	4	8	5	5	9.66667	5	2	0	0	1	2	1	3	3	2	5	4	10	15	11	1	4	2	1	2	1	0	4	6	7	7	8	6	1
13.3333		1	3	3	4	3	3	4	0	1	3	1	2	5	7	5	9	7	5.5	8.33333	7	1	0	0	1	1	1	6	4	1	4	7	9.33333	22	16	3	2	2	1	3	4	2	4	5	7	1	6	7	0
13.5		1	2	4	5	3	5	6	1	0	2	1	2	1	6	6	7	7	4.5	10.6667	3	0	0	0	3	0	4	8	3	2	5	8	10.6667	28	17	2	1	1	0	3	3	0	5	6	14	5	5	5	2
13.6667		0	5	1	6	3	4	7	0	0	1.5	1	2	4	7	7	11	7	5.5	10	5	0	0	0	1	1	4	7	3	7	5	4	8.33333	14	15	1	1	0	0	3	1	1	6	3	9	6	6	5	2
13.8333		2	2	4	3	1	5	10	0	1	1.5	0	5	5	4	6	13	9	6.5	10.6667	4	1	0	1	2	3	1	6	8	3	6	8	9	17	17	2	1	0	1	3	4	1	3	9	8	6	10	4	1
14		1	5	5	5	4	3	4	1	0	1.5	2	5	5	4	5	7	7	5	11.3333	5	0	0	0	2	1	1	6	3	9	4	8	6.66667	15	16	1	3	2	1	2	2	0	4	7	6	8	8	7	1
14.1667		1	3	2	4	3	3	5	0	0	1	0	5	3	8	8	7	9	5	11	6	0	0	1	0	2	1	6	2	3	4	5	11	22	16	3	3	2	0	5	3	1	4	7	12	9	2	6	1
14.3333		2	3	4	6	3	6	8	0	0	2	1	4	5	2	7	11	5	6.5	10.6667	5	0	1	1	0	2	0	4	5	3	4	7	10.6667	22	19	2	7	2	2	1	2	0	5	6	10	8	7	7	2
14.5		2	6	4	4	2	3	7	0	0	2	2	1	2	7	7	10	7	9	10	5	0	0	3	3	3	0	5	5	2	3	5	11	16	19	3	5	3	1	3	3	1	5	6	11	8	4	9	1
14.6667		2	6	6	7	4	2	5	0	0	1	1	3	1	6	8	7	6	6	12.6667	5	0	0	1	0	0	0	5	6	1	2	7	8.66667	21	17	1	4	1	0	3	3	0	6	6	8	5	4	4	2
14.8333		1	5	3	4	4	3	6	0	0	2.5	2	5	4	8	5	6	8	6	11.3333	5	0	1	2	2	0	0	6	8	5	6	4	10.6667	17	18	1	2	2	1	1	1	1	3	4	12	4	7	5	1
15		1	3	4	7	5	5	6	1	0	1	1	2	1	6	5	11	5	5	12.3333	5	0	1	2	2	2	0	1	4	3	5	5	12.6667	22	20	4	4	1	3	1	1	0	5	3	9	3	7	6	3
15.1667		4	5	5	6	4	2	4	0	0	1	3	1	3	12	10	11	7	4	10.6667	7	0	0	2	3	3	0	5	6	6	3	7	9.33333	23	22	1	3	1	1	3	2	1	8	6	11	9	8	7	2
15.3333		2	3	6	5	2	2	6	1	0	1	3	3	2	8	6	11	5	4.5	11	6	4	0	1	3	1	0	1	5	6	5	2	9	18	18	3	2	2	1	2	1	0	1	5	8	8	8	7	0
15.5		1	4	6	4	3	2	8	2	1	1.5	2	4	3	10	10	9	6	4.5	11.3333	6	0	0	2	1	1	5	3	5	5	8	7	13.6667	15	16	3	6	2	0	3	1	2	7	6	10	4	7	7	2
15.6667		0	5	4	4	6	5	7	1	2	1.5	2	4	3	5	11	10	7	5.5	10.6667	8	3	0	0	0	1	1	2	6	5	3	4	10.3333	24	18	4	2	2	1	6	1	1	3	3	8	6	5	6	2
15.8333		0	3	6	7	2	7	5	0	0	4	3	2	2	7	7	9	5	6	8	7	1	0	2	2	1	0	5	7	8	5	8	8.33333	16	15	3	4	2	0	5	2	3	5	2	6	5	9	11	1
16		1	4	4	8	6	8	9	0	0	2.5	2	1	2	7	10	12	7	5.5	9.33333	6	0	0	0	2	1	0	2	6	4	5	8	8.66667	24	16	1	1	3	2	5	1	3	6	4	9	6	7	8	3
16.1667		3	4	3	6	1	4	12	1	0	1.5	5	2	3	8	8	9	8	6.5	10.3333	4	2	0	1	2	1	2	4	6	6	2	3	11.6667	19	21	3	6	1	0	4	0	1	6	6	8	10	6	2	1
16.3333		2	10	4	7	1	6	10	1	1	2	3	1	3	8	9	14	9	8.5	11	7	2	1	0	3	1	1	3	10	8	3	7	10.6667	20	22	3	3	0	1	1	2	1						3	1
16.5		2	7	1	4	5	4	8	0	0	1.5	2	4	2	8	10	12	8	6	10.3333	8	1	3	1	1	3	2	5	4	4	2	2	11.6667	17	23	4	3	3	3	1	3	1	5	4	10	7	9	3	0
16.6667		5	5	2	7	3	6	10	0	0	2.5	2	4	3	9	7	15	9	7	12.3333	5	1	0	1	1	2	0	1	9	4	2	7	11.3333	18	19	4	4	2	1	5	2	1	3	4	10	5	8	5	2
16.8333		3	4	4	8	6	7	11	1	0	2	4	3	4	4	5	9	11	7.5	9	4	2	1	0	3	1	0	4	6	3	1	5	11.3333	16	23	2	3	3	1	6	2	1	5	4	7	8	10	6	4
17		4	3	2	3	5	1	8	1	1	2	1	1	1	7	9	10	14	4.5	12	8	0	3	0	2	2	2	3	12	5	6	7	10.3333	19	16	4	1	1	0	2	2	1	10	4	5	6	8	5	2
17.1667		1	6	3	6	5	3	7	0	0	1.5	1	3	3	8	11	13	8	6.5	14.3333	6	1	1	1	3	3	1	3	7	5	4	10	8	9	19	1	2	3	0	2	2	0	4	4	7	8	8	5	3
17.3333		6	4	4	5	4	5	8	2	1	1.5	2	0	4	11	10	11	6	5	13	6	3	1	1	3	2	1	3	6	2	3	8	9.66667	16	16	2	3	1	1	3	1	0	5	3	9	6	10	5	2
17.5		4	5	2	3	3	2	6	1	0	2.5	1	3	4	11	7	9	5	6.5	10	6	2	1	0	1	2	2	2	8	5	4	7	13	18	26	3	4	2	0	8	2	1	3	3	6	8	9	9	2
17.6667		5	5	5	10	3	2	6	2	0	2	2	2	4	11	9	13	10	7	12.3333	6	2	1	1	1	5	4	3	4	5	5	9	11	21	21	2	4	2	0	3	2	0	4	3	9	8	9	6	2
17.8333		4	6	4	6	6	1	4	1	0	1.5	2	2	4	10	10	10	6	7.5	10.6667	5	4	2	0	1	2	1	4	11	8	7	8	15	15	21	3	2	2	0	7	4	1	2	3	8	7	10	7	3
18		4	5	1	5	3	5	8	0	1	3	4	2	4	10	13	11	9	6.5	11	6	5	0	0	1	2	0	5	5	7	3	7	13	15	23	3	4	2	0	3	2	1	6	5	8	5	16	7	3
18.1667		4	8	5	5	4	4	8	0	0	1	2	1	5	3	9	15	10	6	13.6667	8	1	1	0	0	2	0	3	7	10	7	10	14.3333	20	24	3	1	1	2	5	3	1	8	2	4	4	7	8	2
18.3333		3	6	4	6	3	4	6	1	0	1	2	4	9	8	9	8	11	7	12	6	1	1	2	1	4	1	2	7	3	6	6	14	21	26	1	0	2	1	2	4	0	6	2	8	7	5	4	1
18.5		3	6	3	6	4	4	9	1	0	1	1	2	6	9	9	13	7	4.5	10.6667	3	2	0	1	0	2	3	5	4	7	7	9	10.6667	15	19	4	2	2	2	5	3	3	5	5	4	8	9	4	2
18.6667		2	8	4	6	5	7	11	0	1	1	3	1	4	9	8	7	12	7.5	9.33333	6	2	0	0	3	3	2	5	6	5	3	7	10.3333	19	20	3	2	1	2	2	2	0	7	5	7	5	7	5	3
18.8333		4	5	5	6	4	5	8	0	0	2	3	4	3	5	7	10	9	6	12.6667	5	0	2	0	0	1	1	8	5	1	5	9	13.6667	13	23	2	4	1	1	4	4	1	5	3	5	5	12	5	4
19		4	7	5	8	2	4	7	0	0	0	2	3	1	6	9	11	7	6.5	9	6	3	0	2	1	4	0	6	10	4	6	8	14	11	23	3	4	2	2	6	5	2	5	6	6	5	11	5	3
19.1667		3	7	7	5	6	5	10	1	2	0.5	3	5	1	7	10	12	10	7	11	5	4	0	1	3	2	1	6	9	5	3	6	13.3333	19	19	2	5	1	2	3	2	0	4	5	7	7	11	10	1
19.3333		2	10	3	5	3	4	5	0	0	1	4	4	1	10	8	13	11	8	11.3333	4	1	0	1	2	0	0	3	11	6	6	6	13.3333	13	21	4	3	1	1	6	5	0	6	6	6	4	7	7	1
19.5		5	10	3	8	3	2	10	0	0	2.5	2	5	5	7	10	13	7	6.5	11.3333	6	3	2	0	2	1	0	2	7	1	5	9	12.6667	20	21	1	3	0	1	4	3	1	7	4	8	6	10	11	4
19.6667		4	6	6	10	5	5	8	2	2	0	2	4	7	8	6	14	11	4	11.3333	4	4	1	2	5	3	0	5	6	3	6	10	6.33333	9	7	2	1	0	1	2	2	2	5	6	7	6	12	7	3
19.8333		5	4	6	7	1	6	8	0	1	1.5	1	6	1	9	14	15	7	6	14.6667	6	3	2	2	1	1	0	0	6	3	3	13	10.3333	19	17	2	3	1	0	4	3	2	8	1	6	11	5	10	2
20		3	6	2	7	3	4	8	0	1	1.5	1	4	3	13	11	14	9	6.5	10	6	2	0	1	3	3	2	2	11	7	6	15	12.6667	14	19	6	4	1	1	3	4	1	5	6	5	5	13	14	2
20.1667		4	5	4	9	2	3	8	0	1	2	3	3	6	12	9	13	10	4.5	11.3333	5	6	2	3	5	3	3	3	7	3	8	11	8.66667	15	18	1	4	3	3	4	3	0	11	7	12	8	10	9	1
20.3333		4	8	6	11	3	5	10	1	0	2	1	2	5	12	11	12	6	6.5	9.66667	5	2	1	1	2	0	3	4	12	2	8	7	13	15	15	2	7	1	1	2	2	1	7	2	6	8	11	7	2
20.5		3	7	6	7	2	4	11	1	3	4	4	0	4	5	11	12	9	6	10	6	6	0	2	2	1	1	6	12	3	5	9	14.6667	22	22	3	3	4	2	8	5	2	7	6	5	7	6	12	4
20.6667		5	5	4	8	3	6	8	1	1	1	3	4	4	10	10	9	8	6.5	12	5	4	0	4	2	1	1	4	7	2	7	7	14.6667	19	23	4	5	3	3	4	6	1	10	3	5	4	5	12	3
20.8333		5	6	4	10	3	2	4	0	2	1	2	1	5	6	11	9	7	6.5	11.6667	6	4	1	1	4	2	0	4	6	5	7	8	11.3333	11	13	2	2	1	0	5	4	0	10	6	8	5	11	8	1
21		5	7	3	9	4	5	8	1	4	2	2	5	4	16	4	13	5	6	12	5	3	1	0	1	1	0	2	6	6	7	8	12.3333	13	16	1	0	1	1	10	3	0	8	6	6	8	9	5	2
21.1667		2	5	3	10	4	6	8	2	2	1.5	4	4	4	14	10	10	9	6	15.3333	4	4	1	3	2	1	0	8	14	8	9	13	15.3333	18	19	1	2	2	3	6	4	1	11	7	10	9	9	8	3
21.3333		6	5	5	9	3	6	8	2	0	1.5	4	5	3	9	5	16	9	5.5	12	7	1	2	1	3	2	0	6	7	4	6	11	12.3333	17	21	1	1	3	4	9	5	1	9	8	7	8	6	10	2
21.5		3	6	7	9	7	7	8	4	1	1.5	2	4	4	14	14	12	20	8	13	7	2	1	2	4	2	0	7	11	6	2	7	12.3333	16	26	1	3	1	2	3	4	0	11	4	9	9	5	6	1
21.6667		2	9	8	13	2	4	9	0	2	2	2	3	4	9	9	17	10	8.5	12.3333	4	3	1	1	3	3	1	5	8	5	9	7	13.3333	18	20	1	2	2	4	11	5	2	10	3	4	10	10	11	3
21.8333		3	10	6	10	9	4	9	0	2	2	2	5	6	12	11	13	9	7	10.6667	6	5	2	3	2	2	1	8	6	8	5	10	12.3333	19	15	1	4	2	4	7	5	2	11	5	10	9	6	9	2
22		3	7	3	8	8	6	7	1	1	4	3	6	5	7	8	15	13	10.5	13.3333	5	1	2	0	4	0	1	6	9	8	5	4	16	16	23	2	6	3	2	11	4	3	8	4	7	10	8	10	3
22.1667		3	6	5	10	5	7	9	1	3	3	3	7	4	8	8	17	14	9.5	11	5	3	1	3	3	2	2	8	10	9	6	10	9	20	19	4	3	2	3	9	5	4	7	3	7	10	6	8	1
22.3333		4	3	7	10	5	9	9	1	0	1.5	4	7	4	12	11	14	12	7	12	7	4	1	1	3	3	0	6	7	7	8	8	9	14	13	5	4	4	3	8	4	2	8	3	7	8	7	10	3
22.5		4	8	9	9	5	7	12	0	1	3.5	3	8	2	9	10	21	17	7.5	12.6667	6	2	1	1	3	2	1	3	7	7	5	5	13.6667	19	22	4	4	3	2	7	6	1	7	7	9	6	9	6	3
22.6667		3	9	3	10	6	6	10	4	1	1.5	3	7	3	12	11	15	10	6	13	6	2	1	1	2	3	3	5	5	6	5	4	14	15	25	2	6	2	1	7	4	1	6	5	7	6	9	6	2
22.8333		5	7	5	7	6	6	7	2	1	1.5	1	4	2	8	11	10	4	6.5	11	8	2	0	2	2	1	2	6	6	5	9	9	17.3333	23	28	2	1	2	4	9	7	2	7	3	9	7	7	6	1
23		4	8	4	12	8	5	7	1	2	1.5	2	5	5	10	10	17	11	11	13	8	3	1	2	2	3	1	7	6	8	7	4	12.6667	16	20	2	3	2	1	9	7	3	8	3	3	2	7	6	3
23.1667		7	4	7	6	10	5	8	1	0	2.5	2	5	3	11	8	12	9	10.5	10.6667	6	2	2	1	6	2	1	7	7	7	6	6	14	19	22	2	6	2	6	12	5	2	6	3	4	6	12	5	5
23.3333		4	4	7	10	5	6	7	1	1	2.5	3	8	5	8	6	10	12	9	12	6	3	0	1	4	3	3	6	9	2	2	8	10	16	16	2	4	4	1	6	5	2	5	4	8	5	8	6	1
23.5		4	8	10	13	8	11	12	2	2	2.5	3	8	5	10	11	9	10	9	11.6667	5	4	0	1	3	4	0	3	13	5	4	14	18	18	21	4	2	1	3	9	5	0	9	5	4	6	7	9	2
23.6667		5	9	10	5	5	8	11	1	3	2.5	4	3	2	12	10	17	13	11.5	14	3	2	2	3	1	1	0	11	11	3	7	9	12.6667	21	27	2	3	3	3	9	9	1	8	5	7	11	12	8	1
23.8333		6	3	10	8	6	9	9	0	2	4	4	6	5	13	15	17	12	12	12.6667	8	6	1	0	7	2	2	6	13	5	5	10	16	19	23	3	2	2	4	6	3	0	8	8	5	5	8	8	1
24		8	11	5	10	9	8	12	0	1	1.5	1	6	1	9	11	12	10	8.5	12	8	2	1	1	6	0	0	5	6	9	8	11	10.6667	14	18	6	3	6	4	10	6	0	4	6	8	9	8	8	2
24.1667		6	4	4	7	9	8	9	0	1	3.5	2	2	3	9	15	15	8	10.5	11.3333	5	2	1	2	4	3	2	5	8	6	6	7	14	13	17	2	4	2	3	10	5	2	7	4	6	7	6	8	0
24.3333		4	4	7	8	9	5	7	2	2	3.5	2	6	4	9	13	17	9	10.5	11.6667	6	2	2	1	5	3	1	8	7	2	4	16	10.6667	11	19	2	3	5	2	6	6	1	8	6	11	10	10	8	4
24.5		5	10	7	10	11	10	10	1	3	4.5	2	7	3	13	13	11	12	9.5	13.6667	6	4	3	2	5	2	2	10	9	5	9	12	14.6667	13	18	5	2	4	2	10	7	4	6	6	6	5	10	7	2
24.6667		4	7	4	10	4	6	8	2	2	4	4	6	2	12	9	19	15	10	12	5	5	0	1	6	2	1	10	12	8	8	9	15	14	23	2	2	5	7	10	3	2	6	5	4	9	7	8	3
24.8333		8	9	10	9	13	9	15	0	1	3.5	4	7	2	9	21	12	12	13	12.3333	11	3	4	1	2	4	4	6	7	5	6	11	13.3333	12	23	2	5	2	5	7	1	0	7	7	12	5	10	7	4
25		11	12	6	9	8	6	11	1	0	4.5	3	7	4	10	8	8	10	11.5	13.3333	8	2	2	3	5	2	1	10	9	10	5	10	11.6667	16	21	3	3	3	4	9	4	3	6	6	11	9	7	11	4
25.1667		9	11	7	9	5	7	6	1	2	2	2	5	4	11	9	12	9	11	13	4	8	3	0	6	2	1	9	11	8	6	8	12.6667	12	18	3	5	3	3	7	4	1	6	5	11	9	10	5	1
25.3333		9	13	7	10	8	5	10	1	1	2	5	2	3	6	10	10	11	11	11.6667	6	2	2	0	1	2	3	6	11	8	8	10	11.3333	11	22	4	4	1	4	8	2	1	6	2	8	8	9	12	2
25.5		4	11	5	8	7	6	5	1	3	3	4	4	5	10	11	18	15	10.5	12.3333	11	7	2	1	4	5	2	10	14	9	6	8	15.3333	16	16	5	5	3	2	5	2	3						7	2
25.6667		6	6	5	14	10	7	14	3	1	2	4	4	5	10	15	14	7	12	10.3333	8	5	1	0	6	1	2	4	12	5	7	7	16.6667	19	27	5	5	3	2	4	6	2	7	4	7	8	10	2	3
25.8333		6	6	5	5	7	9	6	1	2	4	6	6	3	9	15	18	10	10	13.6667	11	3	2	1	4	4	0	6	11	6	7	5	13.3333	21	22	2	3	6	3	6	6	5	5	5	10	8	11	8	4
26		7	5	5	8	6	7	8	2	1	3.5	4	5	6	15	13	12	13	10.5	11.3333	9	3	2	0	4	1	2	3	9	6	5	7	14	20	19	2	3	3	2	12	5	2	5	4	10	9	7	6	2
26.1667		6	8	8	9	9	8	12	0	2	5	4	7	9	12	12	16	7	11	12.3333	5	5	2	1	3	2	2	6	14	4	7	10	14.6667	13	19	3	4	4	2	9	4	1	7	3	4	5	11	7	3
26.3333		5	7	9	14	4	6	10	1	1	4	5	5	4	12	15	17	9	10	12.6667	6	2	1	1	2	3	1	8	12	5	7	10	13.6667	17	25	4	6	5	4	13	3	3	8	4	9	10	11	6	3
26.5		8	5	7	13	13	7	10	2	4	6.5	5	4	3	13	14	12	14	13	13.3333	6	2	3	1	2	1	2	7	9	6	8	13	16	12	17	5	2	3	3	7	5	3	8	2	10	8	12	13	7
26.6667		2	4	4	15	4	10	11	0	4	4	3	9	1	10	12	12	13	11	13.3333	8	5	2	0	6	2	1	7	12	6	12	7	16	15	22	4	3	4	3	11	6	5	8	1	7	6	8	10	3
26.8333		4	6	7	12	6	9	18	5	1	3.5	3	10	4	11	14	11	11	13.5	14	14	3	1	1	3	2	1	7	7	10	7	8	13.3333	21	25	5	2	3	3	5	4	5	7	3	7	13	8	7	3
27		7	7	6	10	12	11	10	2	3	3.5	4	4	2	8	14	18	18	10	14	9	3	2	3	3	3	1	5	14	9	6	9	15.6667	21	23	3	1	6	4	8	7	4	7	8	4	8	9	10	3
27.1667		5	6	5	11	7	9	10	1	0	4	6	7	3	11	13	15	14	9.5	13.3333	8	6	2	3	9	4	2	10	12	13	12	10	10.3333	10	22	5	6	2	2	11	3	3	7	6	10	9	7	10	3
27.3333		3	7	9	15	7	13	15	1	1	2.5	5	5	3	8	16	18	13	14.5	14.3333	7	4	3	1	4	4	5	5	8	5	10	10	15	22	23	3	3	4	4	8	5	1	8	5	9	9	5	7	2
27.5		7	4	9	9	4	5	7	2	2	4	7	11	4	12	12	15	12	10.5	12.3333	7	4	3	1	5	2	1	5	6	5	9	8	16.6667	22	20	5	6	3	2	10	4	1	6	7	8	7	10	5	2
27.6667		3	9	8	11	7	7	11	0	0	2.5	3	5	2	9	17	17	12	14	12	4	2	3	0	3	2	2	7	7	7	7	6	16	16	20	4	4	2	2	7	4	4	8	3	6	8	7	7	2
27.8333		4	9	9	12	7	8	13	2	1	2.5	6	9	4	8	10	16	14	9.5	15	10	8	1	2	4	4	1	11	10	9	11	13	11.6667	18	16	4	4	2	3	5	7	6	6	4	4	7	9	7	2
28		8	8	4	11	5	7	9	1	2	4.5	3	4	4	14	12	24	13	11.5	14	6	5	2	1	4	3	3	11	12	12	7	15	13	12	20	5	3	4	5	7	6	2	9	5	10	11	10	4	5
28.1667		5	6	3	13	11	8	11	1	2	3.5	8	6	2	10	13	16	11	13.5	13	8	3	1	1	1	4	1	7	9	6	5	9	14.3333	18	18	2	4	2	4	9	4	1	7	4	7	3	10	7	5
28.3333		4	12	6	14	13	9	13	1	0	6.5	6	8	3	9	10	13	7	9	9.33333	5	5	3	2	6	6	1	11	9	9	7	5	11.3333	18	14	4	2	3	7	12	3	0	7	3	6	9	7	4	1
28.5		4	8	8	9	6	5	12	1	1	2.5	4	6	4	5	16	17	10	13	14.6667	6	2	3	2	4	2	3	7	16	9	7	8	16	19	18	7	3	6	5	6	1	5	10	7	9	11	9	4	4
28.6667		4	7	6	14	9	9	12	1	1	4.5	6	6	6	8	13	16	8	12	13.6667	8	5	2	2	5	3	2	3	9	7	8	11	13.3333	15	16	3	3	5	5	11	4	2	10	6	9	10	6	6	1
28.8333		6	8	8	11	6	11	17	2	1	5	4	4	0	15	13	12	9	8	13	9	3	0	0	2	4	4	11	7	8	7	10	15.3333	16	21	7	6	6	7	10	5	2	8	5	10	6	8	7	5
29		3	7	9	11	3	7	10	1	1	4.5	4	5	3	10	11	12	10	12	12	12	5	3	1	6	4	4	28	56	9	14	1	14.6667	15	24	6	5	7	3	9	3	3	7	11	7	9	8	6	3
29.1667		6	9	8	8	6	7	10	1	3	5	6	6	1	11	13	14	14	13	13.3333	8	4	3	2	7	3	4	12	12	10	4	7	21	19	22	5	4	3	4	4	3	1	7	6	7	6	7	9	2
29.3333		2	10	10	14	7	7	12	1	3	5.5	4	6	1	13	13	16	9	13	11	11	4	3	3	8	4	2	11	18	9	11	11	15.6667	12	19	6	7	3	6	5	4	2	8	5	8	6	9	5	4
29.5		4	6	5	12	6	7	13	3	4	3.5	2	6	2	15	15	14	9	11	11.6667	5	7	2	2	2	3	2	8	10	3	7	8	17.6667	20	26	4	4	6	6	9	3	1	7	6	10	9	7	10	2
29.6667		7	9	6	10	11	11	15	2	2	5	5	8	4	12	21	20	18	13.5	14.3333	8	2	2	2	3	2	1	8	11	9	11	9	14.3333	15	22	5	4	1	3	8	3	3	10	5	8	7	9	11	3
29.8333		4	7	5	11	6	9	14	2	3	3.5	4	4	5	12	16	18	17	13.5	12.3333	6	3	5	0	6	6	4	7	8	7	7	7	16	22	17	4	4	5	5	8	6	2	15	6	6	11	12	6	9
30		7	10	7	11	6	9	12	3	1	6	3	4	5	18	16	14	13	14	15.6667	10	3	3	2	3	8	0	7	8	8	12	8	17	18	29	4	3	7	5	8	4	3	8	10	11	12	14	9	5
30.1667		4	10	8	13	7	10	12	3	2	5.5	4	8	3	14	18	18	13	13	11.6667	6	5	6	3	5	4	0	5	17	7	3	8	20	22	25	5	6	3	6	8	9	0	10	7	7	7	12	11	7
30.3333		4	8	8	9	7	6	10	0	3	4	5	4	1	9	15	14	12	11.5	12	7	2	3	1	4	3	1	6	6	11	6	11	16.6667	19	18	6	4	4	3	7	4	4	12	10	6	10	9	9	3
30.5		10	8	11	8	10	6	13	1	0	4	4	3	4	14	12	15	16	9	13	10	4	4	5	3	4	3	8	12	9	6	8	16.3333	20	23	4	4	2	6	9	4	3	6	7	6	6	6	8	6
30.6667		7	11	11	12	7	11	14	2	1	4.5	5	8	7	9	18	19	16	11.5	14	5	6	4	2	4	1	2	10	9	9	7	11	15	22	27	2	4	2	4	8	5	3	9	9	8	6	8	7	3
30.8333		2	9	6	12	7	9	11	3	2	4.5	3	3	6	12	14	15	15	11	11.6667	4	8	3	1	4	4	1	5	14	6	10	5	17.6667	13	20	7	4	5	5	10	1	0	4	6	8	8	7	7	1
31		8	7	6	14	8	10	10	4	3	3.5	4	5	5	14	15	16	17	15.5	14.6667	6	3	5	0	6	2	4	9	14	8	7	7	19	14	26	7	6	4	2	6	3	3	9	5	13	3	8	11	3
31.1667		4	9	9	13	8	10	10	0	2	4	4	6	2	16	15	16	15	11.5	14.3333	6	5	3	0	6	4	0	7	10	9	5	6	16.3333	15	16	4	6	2	4	7	4	2	9	8	10	6	6	9	2
31.3333		4	6	11	11	11	14	17	1	4	3.5	2	8	5	15	14	20	12	13	12.3333	6	5	6	3	5	2	1	11	13	11	5	11	13.6667	13	17	5	4	1	6	9	4	4	14	8	12	10	7	9	3
31.5		2	7	9	11	6	9	11	1	2	4	4	6	2	17	23	19	15	14	13	9	4	3	1	5	3	1	7	16	8	10	7	19	19	18	6	5	3	2	6	4	3	14	7	9	7	8	5	3
31.6667		5	7	2	13	6	10	9	2	2	5	5	4	2	16	18	15	13	12	12	10	5	4	0	6	3	5	11	11	9	4	11	16.6667	12	21	6	3	3	5	9	4	2	10	6	4	10	6	5	3
31.8333		2	9	10	10	7	9	10	1	3	5	3	6	1	13	16	16	11	13	12.6667	6	6	3	0	6	3	2	8	19	14	10	8	17.3333	14	17	3	1	4	5	9	2	4	10	7	9	11	12	8	2
32		3	8	9	12	8	12	14	3	2	5	2	5	2	12	16	18	17	11	13	11	5	5	3	4	4	3	8	14	9	3	9	16.3333	17	20	5	5	4	4	9	4	5	9	5	5	9	8	7	5
32.1667		4	9	13	14	7	11	14	1	1	6	5	5	4	12	17	17	16	8.5	12	8	3	5	1	6	4	2	7	10	5	6	9	15.3333	14	22	5	6	2	3	6	4	3	10	5	12	8	11	7	4
32.3333		2	8	9	16	7	12	11	1	3	6	4	1	4	16	16	20	13	13.5	12	5	6	3	2	2	2	1	12	15	13	10	9	17.6667	21	23	4	10	7	4	14	3	3	10	9	13	7	9	11	2
32.5		6	11	7	16	11	6	9	1	3	3	4	3	3	15	18	18	14	10.5	15	7	5	5	3	4	4	1	8	12	11	13	10	18	15	20	5	2	5	3	8	7	1	6	6	6	4	9	8	2
32.6667		4	13	6	10	10	13	15	2	4	8	7	3	3	12	17	18	14	9.5	13.3333	6	8	2	3	5	8	1	7	18	6	11	9	18	22	17	5	5	4	6	12	4	5	10	9	10	6	13	8	3
32.8333		4	11	8	14	9	11	13	3	0	4.5	7	4	5	11	17	17	14	8.5	12	10	7	4	2	7	4	4	9	17	7	10	11	15.3333	17	19	3	6	3	7	11	6	6	9	7	12	9	13	12	5
33		3	10	9	16	8	11	10	1	3	4.5	2	5	4	14	16	23	12	10	16.3333	7	10	4	5	7	5	3	11	12	8	6	11	19.6667	17	26	4	1	3	5	12	5	2	8	9	10	6	4	9	4
33.1667		7	10	11	13	10	8	13	1	0	3.5	4	9	4	14	16	17	13	9.5	13	6	5	2	4	3	7	2	10	8	14	5	13	23	21	27	9	4	8	5	8	5	3	6	2	6	10	6	9	4
33.3333		3	9	6	12	8	10	11	1	5	6	6	2	4	15	13	18	18	9.5	12.6667	8	6	2	3	2	6	3	7	15	9	12	12	19.6667	15	20	4	4	5	3	5	4	2	7	9	17	11	6	7	4
33.5		5	13	12	10	8	8	11	2	1	5	4	8	1	16	16	19	14	10	14.6667	10	9	7	3	5	10	1	11	12	7	7	9	15.3333	19	22	4	6	4	6	7	6	2	10	4	10	9	9	8	5
33.6667		7	7	5	13	6	11	12	1	6	6	6	8	5	11	10	17	9	8	11.6667	8	7	4	1	6	7	2	11	15	9	6	10	23.6667	25	24	3	6	5	5	9	4	2	9	4	9	8	6	9	7
33.8333		9	10	8	12	10	11	13	2	5	3.5	6	8	4	10	16	11	17	8.5	13.3333	9	4	8	2	5	3	3	14	11	11	10	16	16.3333	20	20	8	6	7	5	10	3	2	10	3	14	8	7	11	5
34		5	12	7	11	9	9	13	1	2	5	4	10	6	14	15	14	15	13	15.6667	13	6	2	4	3	3	3	15	14	11	8	12	19.3333	16	17	4	3	2	4	6	6	5	5	6	9	8	5	10	1
34.1667		4	5	9	15	9	11	10	0	2	5.5	3	5	3	15	18	8	10	9.5	14.3333	5	8	4	3	4	7	1	10	15	13	10	14	17.6667	19	19	6	4	3	4	8	3	6	6	7	10	7	12	9	2
34.3333		7	8	8	13	13	13	8	3	4	5.5	8	5	6	12	18	18	13	8	16.6667	7	5	3	1	2	6	5	13	17	16	7	13	14.6667	14	15	7	4	4	6	9	3	5	11	13	9	6	8	8	2
34.5		7	10	8	13	10	9	7	2	3	4.5	4	10	5	8	17	15	16	10	12.3333	9	6	4	2	4	3	3	9	12	13	12	11	15.6667	18	17	4	3	3	3	5	2	3	9	9	8	11	7	11	5
34.6667		7	12	11	12	7	12	13	3	1	6.5	7	7	4	12	17	21	21	10.5	14.3333	6	7	8	3	3	8	3	13	16	11	13	10	19.3333	15	26	8	7	5	3	6	4	3	14	7	9	9	13	4	2
34.8333									3	6	4	7	5	5								6	6	2	6	3	3	16	16	8	2	9		13	25	8	6	7	4	9	5	4	10	11	10	9	10	9	5
35																						0	0	0	0	0	0	8	16	12	8	11		20	22	6	5	4	4	5	3	5	11	6	9	12	10	10	4
35.1667
[truncated: 90 more columns]
